# Supplementary material for: Investigating the Impact of Circulating MicroRNAs on Knee and Hip Osteoarthritis: Causal Links, Biological Mechanisms, and Drug Interactions
Source: Int J Mol Sci. 2024 Dec 31;26(1):283. doi: 10.3390/ijms26010283 (PMC11720664; doi:10.3390/ijms26010283)
Supplement: Supplementary file 1 [file ijms-26-00283-s001.zip]

Archive with 9 entries (9 files):
- Supplement File S1. STROBE-MR-checklist-fillable.pdf
- Supplement File S2. knee OA funnel plots.pdf
- Supplement File S3. knee OA leave-one-out forest maps.pdf
- Supplement File S4. hip OA funnel plots.pdf
- Supplement File S5.  hip OA leave-one-out forest maps.pdf
- Supplement File S6. potential target genes of risk miRNAs.csv
- Supplement File S7. potential target genes of protective miRNAs.xlsx
- Supplement File S8. risk miRNAs DGIdb table.tsv
- Supplement File S9. protective miRNAs DGIdb table.tsv
