# Supplementary material for: Investigating the Impact of Circulating MicroRNAs on Knee and Hip Osteoarthritis: Causal Links, Biological Mechanisms, and Drug Interactions
Source: Int J Mol Sci. 2024 Dec 31;26(1):283. doi: 10.3390/ijms26010283 (PMC11720664; doi:10.3390/ijms26010283)
Supplement: Supplementary file 1 [file ijms-26-00283-s001.zip › Supplement File S6. potential target genes of risk miRNAs.csv]

miRTarBase	miRDB	Targetscan	miRTarBase|Targetscan	miRDB|Targetscan	miRTarBase|miRDB|Targetscan
FHOD3	TASOR	C1orf213	SOAT1	OGFRL1	FRS2
RPL7A	ZNF69	SLFN12L	ACTB	TMEM108	CLDN18
NCAPD2	ANKDD1A	CWH43	CDK6	AGMO	RPS3
RPS8	DTNB	HMSD	MLLT6	SLC35G1	RAB22A
AHNAK	DCDC1	C1orf222	HSCB	RSBN1	UBN2
DEF8	NR4A3	MTERFD3	ZNF264	AVL9	BUB3
MET	MAX	AC092811.1	USP54	EXOC6B	GXYLT2
MED13	BCL11A	LSM3	L1TD1	NR3C1	NUP133
FAT3	DOP1B	SMIM14	TBPL1	TMEM151B	SPTY2D1
HUWE1	SEC24A	CDC42SE1	TWF1	FAM131A	CDKN1B
RPS16	PMS1	TRIM6-TRIM34	FNDC3A	SAMD12	FAM177A1
GEMIN5	ITPRID2	CTC-534A2.2	PURB	TRIM33	H2AFZ
PITRM1	C5orf66	HIST1H4I	C11orf57	ACTL6A	RBPJL
PRRC2A	NTRK2	KRTAP5-5	NDUFB5	SETD7	NRAS
RUBCN	RTKN2	RP11-122A3.2	NEU3	PSEN1	MAVS
EIF3I	EEF1AKMT3	SLC10A1	SLC30A10	TG	HOXA10
FASN	RFLNB	PLA2G5	PRPF4	PDIA3	LAYN
P3H4	FAN1	RP11-770J1.4	NUCB1	FBXL17	NIPAL3
PSME4	ADRA1A	METTL21B	SRSF3	YWHAZ	CHRNB1
HYLS1	C8orf88	GPR21	KIF2C	RIC8B	GIGYF1
OR51E2	PEAK3	C7orf76	ZYG11B	SLC35E3	MAP3K5
PRKN	PIKFYVE	C4orf45	UBE2S	OTOF	SON
FBXW7	PLCH1	AC012360.2	YOD1	THSD7A	COMMD2
COLEC12	MTERF2	SAYSD1	THAP1	PATZ1	API5
MINDY1	TMEM121B	TRIM34	SDHD	VWC2	ATG2B
CASTOR2	TIGAR	FGF7	RNF126	SHQ1	GRIK2
GRK3	RUBCNL	CLRN1	NCBP2	FAM81A	NXPE3
BORCS7	SHTN1	ACYP2	IL6ST	TNRC6B	PAG1
	C15orf41	UTS2	ATF7IP	SGCB	PIAS2
	TOM1L1	HCG27	SUMO2	ZBTB41	ZNF276
	PCLAF	HLA-DOA	PCSK9	TET1
	C22orf39	RP11-105C20.2	GINS4	BAG2
	IL1RAP	TSPAN31	IGDCC4	NR2C1
	ZNF316	CTD-3088G3.8	NTMT1	PRRC2C
	MFSD14A	IGJ	HINFP	KCTD12
	ANKRD60	FAU	NDUFV3	TRNT1
	INSYN2	CTC-349C3.1	NLRP9	MYLK
	SAA2	LYRM2	ABHD15	CLIC6
	JPT2	RP11-114H20.1	SRSF10	UBXN2B
	HYKK	RP11-363G10.2	RNF213	ZNF644
	AFAP1L1	FAM72A	PPIC	EVI2A
	RTN4IP1	FAM72B	ILDR1	ATG3
	TENT4B	DNASE1L3	CYR61	PTCH1
	KCNMA1	IZUMO3	COLEC10	MCOLN2
	TOR1AIP2	GPALPP1	ZNF485	RNF152
	SLF2	STMN4	KNSTRN	ALG10B
	PRTG	FAM101B	ZNF662	PLCB4
	RTL6	AOC2	KIAA1549	STATH
	AFDN	MLANA	RNF20	ZMAT1
	JRK	GINM1	C9orf64	ASF1A
	SELENOP	RAD54B	EIF1AX	COBL
	TUT7	CYB561D1	DAZAP1	POLR2F
	SLC6A2	ZNF580	HDDC2	MLLT3
	ZNF333	CXorf56	AKAP8	AGTR1
	LOC339862	GJB2	PGRMC1	RBM28
	MASP1	DKFZP434H0512	HOXD13	SGIP1
	RPGR	ERVV-1	CLSPN	SNX31
	DELE1	ZCCHC6	PLA2G16	CCDC148
	FAM120C	HIST1H2AG	PARP1	GALNT13
	CTSC	COL13A1	KLHL9	PSMD7
	RABL6	TCP10L	ZNF556	TCF12
	OPRM1	KRTAP9-7	CCS	PPP3CA
	CA8	FAM169A	ZNF793	BACH1
	CCDC32	MTPAP	MACC1	ZNRF2
	PARPBP	AP3S1	GNE	CD46
	AKR1C3	GAD2	ZNF813	CSNK1G3
	BMP2K	CROT	PHF20	SNX2
	CFAP65	MPV17	PPDPF	EPHX4
	CNOT4	ZNF558	ZNF708	ANAPC16
	LY9	RP11-204N11.1	KIR3DX1	ATRX
	CNGB1	RAP1GDS1	SLC26A2	TCERG1
	FAM234B	C19orf35	YIPF4	PDGFD
	FBXO4	ZNF721	GUCA1B	PAPOLB
	SSH2	AC008948.1	ART4	IDS
	PLPBP	HIAT1	ZMYM1	EGR2
	SLC6A15	AL590483.1	TAOK1	PPM1E
	ENPP3	IL9	RNF19B	ABCB5
	SEM1	FAM218A	KREMEN1	CA2
	COL4A1	GHRL	IPO9	ST8SIA4
	ZNF595	BTF3	DPP8	P2RY14
	SERINC5	UQCRC2	DNAH10OS	DCK
	OTULIN	PCGF5	RNF8	PAXIP1
	CCDC141	GOLGA8G	PLIN3	ATF6
	FAM240A	AC008964.1	GDE1	NOS3
		ZNF226	MCUR1	ACADL
		HIGD2B	CENPN	SORCS1
		HIST1H2BK	ZNF677	AOC3
		FBXO34	RELA	NSMAF
		RP11-147C23.1	IPP	PDE1C
		TMEM214	ICA1L	LSAMP
		CAMK2N1	POLR3A	NAA50
		SLC23A1	LYPLA1	USP43
		CNTD1	NEK8	PAGR1
		KLRC3	VHL	NOVA1
		TMEM52B	RRP36	EFNA5
		PP13439	ZNF384	CTSO
		RAB3B	UTP6	BLZF1
		NDST3	TLCD2	RUNX2
		C12orf66	PTPRJ	STRBP
		FGF10	MYO5A	NR6A1
		OR6K6	MSRB3	DNM3
		DNTT	GMEB1	C12orf29
		C11orf42	DUSP19	FOXO3
		CECR6	DENND6A	CRIPT
		MAT2B	DCX	TNFAIP8L3
		ARL4A	FAHD1	PIK3C2B
		CCDC64B	WDPCP	RRP15
		LPL	RHOBTB3	TET2
		BNIP3L	GPR156	MGP
		PTPN20A	RSBN1L	PHTF2
		C21orf49	IFNAR1	ENPP2
		PTPN20B	SPPL3	LTBP1
		ATPAF1	LMOD3	SLC30A4
		PBK	MIOX	CAMSAP2
		CATSPER2	ATP5G1	L3HYPDH
		UBQLN2	BACE2	PYGO1
		RP1-241P17.4	C2orf68	ZNF217
		NIPAL1	TTPAL	ABHD5
		AC002451.1	CPS1	SCN3B
		AL391152.1	ZNF101	EIF4E
		C18orf32	AKAP6	ADH1B
		FICD	LARS	COPS2
		CALY	TRAT1	KLHL7
		EFCAB6	MAP4K2	XRRA1
		RP11-386G21.1	CACNG8	NETO2
		RP11-67H2.1	ORMDL2	ASL
		CAV2	HEATR5A	SCYL3
		EFCAB1	PHKA1	AMACR
		SLC26A7	GPR183	FAM199X
		HIST1H3G	ZNF669	MLF1
		AC007390.5	ZFP30	FAM155A
		FRMPD2	RBM18	SECISBP2
		OAS1	DCUN1D3	ARMC1
		MRPS23	HGS	ADAT1
		ZNF544	TMEM167A	KATNAL1
		SCPEP1	NBPF11	MOB3B
		CD84	SPON2	TRAF3
		SYCP3	ZNF747	KLHDC10
		TBX22	C19orf47	IGSF1
		RNASE7	NSMCE2	CHEK1
		EMP1	PLD5	TUBA1A
		ACTR5	PSPH	RNF182
		ARL11	STON2	PUM1
		GAPT		PI15
		RP11-817J15.3		MYO6
		OR2AE1		CAPN7
		NUPL2		CNTNAP2
		ZBTB37		GOLGA6L4
		AADACL4		PXDN
		SAMSN1		TCEANC
		IFT74		IPMK
		B3GAT2		ABCA13
		TMEM41A		GDF9
		DDX1		ELOVL6
		MRPL19		FOXR2
		FAAH2		ERVFRD-1
		SMIM6		SLC25A53
		KCNV1		TAB2
		HIST1H2AC		GORAB
		FAM208A		UNC13C
		TACR3		MID1
		TMPO		WDR7
		AL031666.2		GOLGA6L9
		CAMK4		FAM9A
		SALL1		ADAMTSL1
		GAS6		KBTBD6
		IQCH		SIDT1
		CAPN5		PML
		RP4-758J18.2		ZBTB6
		ARMC3		NISCH
		APOL3		SIRT2
		RWDD2B		POU4F2
		COMMD8		ZNF605
		METTL20		EBF1
		CCDC18		SH3BP4
		KIAA0226L		FAM9C
		SLC10A7		ZHX3
		GOLGA8F		DGKH
		MAGT1		ZCCHC9
		FAM196A		BOLL
		ANP32E		TENM2
		POU3F2		KHDRBS2
		OTC		CXCL11
		P2RX6		NUDCD1
		RD3L		ZNF891
		ADIPOR2		EOMES
		SYTL2		SH3YL1
		IRF9		C2orf69
		FBXO8		TNPO1
		PIP		HMGN2
		GP6		TPRG1
		BPY2		MKLN1
		MAL2		PPTC7
		INHBA		SLC24A4
		GRPEL2		PBX1
		KCNJ1		NUCKS1
		DTD2		ATP2C1
		RALGPS2		ETNK1
		NFYC		POLR3B
		SSX2IP		AADAT
		ATP4B		C6orf222
		SENP7		AGBL2
		HEPN1		AAK1
		ZNF528		STK38L
		DLX6		VGLL3
		SPIN2B		GPSM2
		ECHDC1		SEPT6
		SIX1		MRPL50
		ARHGAP9		RNF111
		ZNF730		ZNF519
		SMNDC1		ZNF451
		AL033381.1		CD80
		SOWAHC		PTBP3
		SEC63		CHIC1
		ZFP69B		KLHL42
		HAND1		MCMDC2
		VRK2		METTL15
		CCHCR1		CRIM1
		CCDC85A		LYVE1
		CRABP2		MTHFR
		PDPN		CALB1
		P2RX7		RAB21
		SLC26A8		PSMD5
		RP13-996F3.5		MAGI1
		EXD2		SLC2A13
		PRDX3		SEZ6
		CLEC3A		SENP6
		MRPL13		COL4A3
		TTC19		CEACAM7
		PROSC		AP3M2
		PATL1		ANKH
		RP11-455G16.1		MED23
		PAX9		CH25H
		APOBEC2		SLC25A30
		SNAP23		AHCYL2
		KIAA1598		SLC35A5
		VTI1B		PPT2
		NAA11		PRKACB
		AC139100.2		FGF11
		RPL17-C18orf32		C1RL
		FLVCR1		MAPK14
		MS4A1		HPCAL4
		FUT9		FIGN
		NDP		ZMAT3
		BRDT		PLP1
		GAS7		PNRC1
		RNF11		CAMLG
		LIAS		ZFP64
		PDCL3		PPM1H
		KANK4		SBK1
		STAMBP		ZBTB20
		ATAD3C		RORA
		KDM2A		LY86
		FKTN		MME
		AL590452.1		ADAT2
		DDI1		VAMP3
		USO1		C18orf54
		DPCD		GABRR2
		VPS26A		FCRL4
		AC107021.1		SNX18
		ZNF546		NR2C2
		SLC25A40		MRPS33
		C15orf54		PLEKHG4B
		RP11-181C3.1		C7orf33
		DEPDC4		TNFRSF8
		CHN1		AGL
		ACVR1C		PRR23C
		LYPD6B		FBXO33
		SCRG1		ZNF736
		PLCE1		SC5D
		USP31		NEGR1
		YWHAG		IFNK
		KRTAP11-1		CLDN1
		MIXL1		FASTKD2
		RASD2		TLL1
		ATXN7L3B		RAD18
		TUBB2A		SH3BGRL3
		FGF18		ATE1
		C12orf68		SKAP1
		OTOR		SMARCAD1
		ZNF804B		C1orf216
		TRIM6		DGKI
		AC079210.1		PEX19
		PXT1		R3HDM1
		GATSL3		PRRG1
		PPA2		GTF2E1
		IFI44L		LPXN
		DHCR7		LILRB3
		SREK1IP1		PGAP1
		GAR1		METRNL
		NAGS		KCNE1
		RILPL1		DBT
		EGR3		CPNE8
		RGS13		VSIG4
		RP11-451M19.3		FBXO45
		EIF3M		CREBRF
		ATG5		KIAA1107
		LRRC3DN		KCNQ3
		NBPF6		ZNF117
		CD163L1		CSTF2T
		AP1S3		RIPK4
		CBFB		TRAPPC11
		SCGB2A2		GOLGA6L10
		LEFTY2		TRAM1
		TMPRSS11F		ATP8A1
		MIF4GD		EBI3
		MAF		ZHX1
		VHLL		TIMM50
		GOLGA8I		ZNF260
		LRRTM3		TIGD6
		MUM1L1		CADM2
		CYP7B1		PNPLA5
		SCAMP1		RAB10
		UBE2D4		LSM12
		NPL		KIF21B
		HUS1		SHE
		ZNF345		GNL1
		PLGRKT		ACVR2B
		CLDN11		HSPA13
		SSFA2		ADAM33
		C6orf120		WBP1L
		REL		GCC2
		FOXG1		CERS6
		CPD		PHACTR4
		MORC1		FAM49A
		CBLN1		SNTB2
		COL10A1		ATAD1
		DCLRE1C		TXNDC5
		POMT2		CLP1
		C21orf91		CCNE2
		NFATC2IP		RPE
		ANGEL2		TMEM40
		SIX6		SLC46A3
		SLC16A14		LSM11
		KLLN		PHB
		MAPK13		APOL4
		SH3BP5		RGPD4
		PARK7		RGPD8
		EDA2R		CHST6
		RNFT2		ZNF850
		TMX1		BCL2L15
		KIAA1715		RGPD6
		KCNA1		CEP70
		MFSD2B		GCSAM
		DIAPH3		ZBTB8B
		PLCXD3		JAM2
		CACNG6		RUFY3
		NARS2		OTUD6B
		SULT1B1		SV2B
		DOK6		TJP1
		DEPTOR		RGPD5
		FUT11		DENND4A
		OCM		USP32
		FGB		PDZD7
		AC079602.1		SEZ6L
		OR9Q1		RNF41
		NR5A2		FUT3
		RNF150		PTPRT
		PRRG4		ANKRD34B
		NID2		ERI1
		SCN8A		PALM2
		STK3		C9orf43
		OCM2		TUBGCP3
		CASQ1		ADAMTS17
		GLO1		FAM9B
		CRISPLD1		CDC14A
		LACTB2		GDAP2
		OAT		MAGI2
		FAM105B		ZC3H12C
		ZNF772		CACUL1
		ANKRD49		PRR11
		DAB1		PHIP
		RP11-169F17.1		KCNJ16
		PXMP2		LRP2BP
		POLR2C		RRAS2
		C1QTNF7		SUPT7L
		NTRK3		TACR1
		NKAP		LANCL2
		TMEM97		ASTN2
		CCRN4L		STRAP
		IDH1		NAALADL2
		LPAR3		CLVS2
		PLSCR4		AHRR
		ACVR1		MAP3K2
		NDUFAF7		KCNMB1
		KRTAP4-9		DDHD1
		AC024257.1		RNF32
		PYROXD1		LRRC28
		FBXL12		CUX1
		IFIT5		ARHGAP23
		ARL14EPL		CCDC93
		PRNT		MRPS14
		KRT78		SEPT10
		ZBED2		SCCPDH
		ATP6V1G2		GOLPH3L
		RFESD		TFCP2L1
		ST8SIA1		ANKLE2
		TNFSF15		SIPA1L1
		CCDC67		EXOC5
		PTP4A2		PAQR5
		RP2		AP1AR
		GATC		LARP4
		LPP		SH3GLB1
		LRRIQ3		SLC16A12
		CHST1		SPAG9
		KCNA5		PXK
		PDYN		SPRY3
		KRTAP4-8		EFCAB11
		AC137056.1		LHX3
		INIP		VLDLR
		ANKRD1		LANCL1
		ZNF394		C5orf49
		EMILIN2		GLDN
		SHISA9		LAMC1
		C17orf104		ZNF346
		HMGCLL1		CEACAM6
		SPTLC2		FRMD3
		ISCA2		WIPI2
		ACPP		FKBP7
		PTGR2		CYP11B1
		PDCL		GSPT1
		PSMD13		CD38
		AQP9		PDK4
		KRT2		KLHL5
		PIGL		ZNF607
		CD200		YTHDF2
		COA5		GGCX
		C4orf21		AK3
		PPAP2A		ITGAV
		LIN28B		INA
		SH2D1B		CDHR1
		C8orf46		CASP14
		RBBP9		NSF
		ESRRG		SCRN1
		ELMO1		DEPDC7
		CHRAC1		FGF23
		GYPA		OPN3
		ARHGEF35		HOPX
		ZNF24		NGFR
		TMTC3		KHDRBS1
		PRKAB2		CALCRL
		TAL2		BRCA1
		ZBTB8A		ZC3H12B
		RASA2		FBXO28
		TMEM155		BBX
		GTSE1		CRBN
		RP11-113D6.10		NOC3L
		GCFC2		ZCRB1
		SBSPON		PNPT1
		PGBD4		HOXA1
		KRTAP4-11		MMS22L
		RP11-1102P16.1		LIMA1
		RNF125		ESRP1
		PPP1R3D		HOOK3
		TCP11L2		GNAL
		CYP27C1		DDO
		IRS1		FBXL7
		SYNC		ATXN1
		FBXO30		DAAM2
		C2orf16		GOLGA8J
		AAED1		AQP11
		UBE3D		PRKRA
		GPR15		IPPK
		YAP1		KLHL4
		CREB1		ENOX2
		LETMD1		JUNB
		QRSL1		GOLGA8O
		SNX13		FADD
		SCP2		CLINT1
		SLC18B1		PTAR1
		EMCN		RSL1D1
		SLCO1C1		DMTF1
		IDH3A		GOLGA8R
		CYP2U1		SHANK2
		ZNF75A		PPM1L
		AACS		NSRP1
		AC023632.1		C12orf65
		PEA15		POLH
		MBL2		GOLGA8K
		TRUB1		CCDC47
		TP53		ZIC1
		CLEC14A		ZKSCAN8
		PPP1R17		AZIN1
		MCL1		SPCS3
		PDE4DIP		SLC4A8
		GULP1		CHD7
		TRIM10		GOLGA8H
		IL2		HSDL2
		SPRR1A		GOLGA8M
		AL021546.6		C12orf49
		SBDS		PLS3
		METTL7B		APPL1
		RABGAP1L		SMIM10
		AL117190.3		RAP2B
		RRAGD		MAN2A1
		SFRP4		P2RY12
		SYNPR		CCR3
		KITLG		GOLGA8N
		STAT1		TBXAS1
		RUVBL1		DIXDC1
		RAP1A		NIPSNAP3B
		HFE		RSPRY1
		SNX27		DGKG
		CDY2A		RNF122
		CYP4F11		RGS11
		CDY1B		FAM8A1
		CDY1		A1CF
		CDY2B		MRPS36
		CD200R1		MUCL1
		CBLN4		RPS6KA6
		TECRL		TCF21
		IFNA6		XRCC2
		UNC5CL		OPA3
		TYMS		TGFBRAP1
		PEX11B		CEP350
		GPR82		SLC6A11
		F2RL3		UBXN7
		PFKFB2		RBM43
		EXOSC10		MTMR10
		C3orf18		CD8A
		SLMO2		PCDH9
		AC016722.1		SRRM5
		MPP1		TFAP2B
		PTH2R		MDFIC
		COL19A1		NKD1
		GOLGA6D		ACE2
		CMTR2		ADIPOQ
		ZNF235		NCAM1
		SELT		DNAJB7
		CBS		TTC17
		LYN		GTF3C4
		WDR55		LRAT
		TPH1		TNRC6C
		TMCC2		PRLR
		UBE2F		GM2A
		OCSTAMP		ZNF236
		GLIPR1		XAF1
		ALDOA		ZNF532
		TXNDC16		PGC
		TACC2		TRAF6
		GPX8		ZNF45
		SCEL		PCDH19
		SWT1		RAB1A
		MYH7B		ACAD9
		KRT6A		GLP2R
		METTL6		TMEM144
		MOSPD1		NMNAT2
		AXL		FAM110C
		MYT1L		GPER1
		ADNP2		ZFP82
		TNFSF18		LAX1
		INTS6		RBMS3
		SKA3		SLFN12
		STEAP2		ZNF704
		RAC1		NEBL
		BRMS1L		NKIRAS1
		RDH12		SLC32A1
		APH1A		ZNF507
		DOLPP1		FAM228B
		TMEM245		RHOB
		ITGA1		KCMF1
		PCSK2		CCDC117
		FAR2		TAF3
		LONRF1		KIF13A
		CRLF3		NFKBIZ
		CNRIP1		IRF6
		FOXJ3		RUFY4
		NPFFR1		YTHDC1
		MAGEE1		GNA13
		TMEM215		RDX
		USHBP1		DNER
		LRRC66		MCRS1
		C9orf69		ZDHHC15
		PPP3R2		CCDC62
		BNIP3		KPRP
		RAB23		CXADR
		ZNF57		CACTIN
		RBMS2		DCP1A
		PPP1R3G		PRKAG1
		RTF1		SLC2A1
		MRP63		FAM72C
		OTOP2		POC1A
		CASP1		ALCAM
		SLC9A3R2		KDELC2
		NFXL1		SRSF12
		ZNF80		HSD17B11
		CD53		GOLGA6C
		HES1		SLC4A5
		AURKA		DSG1
		PBLD		WWC3
		BLMH		TGFBR1
		GOSR2		KCTD7
		ASAP3		PAPOLA
		CYP20A1		TATDN3
		LRRD1		MPV17L
		CDKAL1		CCL28
		RAB28		ZCCHC4
		TRABD2A		STT3B
		MMP13		ZNF3
		BAALC		ZNF670
		LCOR		FAM72D
		ZNF431		TICAM2
		HCFC2		PER3
		MAGOHB		COL4A4
		PWP1		TARS2
		YPEL1		PTPRG
		ANKRD34C		PXMP4
		TDGF1		ATRNL1
		MTMR7		TEAD1
		COPA		ZNF619
		LDOC1L		AQR
		NMNAT3		ACSL1
		CTPS1		ODF2L
		ZNF106		ADAM28
		ERAP1		USP38
		ZNF784		AMER3
		THEMIS2		LRRC39
		BTLA		MMRN1
		AHCYL1		GABRG1
		NUDT13		ZNF566
		SPIN3		FGF1
		NAA15		IGFBPL1
		SLFN5		ITGBL1
		ZFP69		CYP1A2
		CLIP4		HSPA9
		GABPB2		TULP4
		DACT3		MSL2
		CDCA8		SEC16A
		DIO3		NDUFA4
		PRND		MANSC1
		ENC1		CACHD1
		RP11-625H11.1		ZMYM2
		ZCCHC3		PPP2R5C
		BCKDHA		COL6A6
		SORD		ARHGAP20
		C1orf173		IL12B
		ADH6		CSRNP3
		C9orf40		SLC35F5
		ANKRD13B		CCNDBP1
		WNT8B		ABHD2
		CDC20B		GATAD1
		KCNG1		MFSD9
		HS3ST1		RYR2
		PSMD10		JARID2
		PPP3CB		C19orf12
		AC026310.1		SLC9C2
		RNF168		BNC2
		MMACHC		E2F6
		PRKAR2A		H2AFJ
		CCNH		TRAPPC8
		TP53TG3B		PLOD2
		TFAP2C		GATM
		CTC-435M10.3		LPCAT2
		FAM179B		SFXN3
		PELI1		CPNE4
		ANKRD6		MLIP
		CD160		PDK3
		TP53TG3		FREM1
		DCAF16		MYCT1
		AFF1		SSR3
		AKT1S1		GRIN2A
		SLC7A2		SYPL2
		BMPR1A		HIGD2A
		ZNF174		TAF2
		SLC30A6		L3MBTL4
		TP53TG3C		FUNDC2
		FCGR1A		HGF
		MARCKSL1		ACOX3
		ZFAND4		SNX16
		FSD2		WNK3
		SGCA		RRN3
		UBA2		CCDC6
		PDE6G		ARHGAP26
		AMBN		SHISA6
		TMPRSS4		FABP2
		SERPINB9		ANK2
		CLLU1		ZNF320
		MFAP3L		CSRNP2
		PFDN6		TCHP
		USP3		PLA2G12A
		TMED7-TICAM2		EIF1B
		LIPN		MEI4
		GCNT2		RNF217
		GFM2		TRIQK
		GRIN2B		KSR2
		TP53TG3D		WDR73
		DPYSL2		DIO2
		ADM2		ELF1
		SIMC1		CLEC12B
		ABTB1		IBA57
		CLCN2		ZNF672
		HAND2		ZFYVE26
		HTATIP2		FAS
		ATCAY		CYP2B6
		LCA5L		CNPY1
		HOXD4		ERLIN2
		LUM
		RASSF4
		FGD4
		TMEM33
		CREBZF
		KLF3
		KIAA0907
		WDR20
		CR2
		KRT15
		GIPC3
		INPP5B
		FOPNL
		DOPEY2
		CREG1
		LRRC57
		ABCC5
		SELP
		SFTPB
		HSPA4
		EPPIN-WFDC6
		EPPIN
		CLEC7A
		MYBBP1A
		UBTD2
		SLAMF8
		C10orf115
		CDK15
		KIAA1143
		ORAI2
		NCEH1
		FAM120AOS
		REG4
		TLDC2
		HTR2A
		RBFOX1
		GOLGA1
		KRT82
		STAG2
		RANBP10
		NAPEPLD
		FSBP
		ASAP2
		CHST9
		KRTAP9-8
		CD244
		CACNG3
		DAAM1
		MYLK3
		GAS2
		HOXC8
		VEGFC
		COG6
		GMFB
		KRBA2
		FSCN1
		SETDB2
		CAMK1D
		RAF1
		EDNRB
		KRTAP9-2
		SP5
		PRPF38A
		UEVLD
		UPF3B
		PIANP
		NRG1
		ACSL6
		RRAGC
		ANXA8L2
		MTFR1L
		ANXA8
		ANXA8L1
		TIGD3
		HIGD1A
		DACH1
		SP8
		ST8SIA3
		FEM1C
		AEBP2
		KIAA1244
		AKAP1
		HECA
		GCLC
		MTTP
		ANKS1B
		MURC
		AC006455.1
		NEK4
		MIS18BP1
		ACSL5
		LURAP1
		ZNF2
		PRR18
		OSBPL2
		ROBO2
		SPHKAP
		HP1BP3
		GAB4
		CD79A
		MBNL3
		DTWD2
		VWC2L
		PLA2G3
		SOCS5
		FAM200B
		WDR31
		MEF2D
		SLC39A14
		MMP9
		LRTOMT
		RHOG
		AGBL4
		FOXD4L5
		ETNPPL
		FAM46D
		TLR4
		FOXD4L2
		HS3ST4
		FOXD4L4
		ARPC5
		ADAMTS9
		NLGN1
		F8A1
		KRTAP9-6
		F8A3
		TMEM221
		VSTM5
		F8A2
		BCL2L2
		CDCP1
		ZNF678
		RAB8A
		DPH3
		AP4S1
		GOLGA7B
		DUSP18
		ZNF716
		SYNJ2BP
		DR1
		TBC1D8B
		DGKE
		RFC5
		MOCS1
		SYT14
		SH2D1A
		ATP6V0D1
		SH3RF1
		AP000708.1
		SLC25A38
		FAM20B
		LRRC3C
		HERC6
		PCLO
		PTGES3
		ZFP2
		LCN6
		AKT3
		TCEANC2
		C17orf80
		MCTP1
		DCAF8L1
		C9orf163
		FGF19
		TMEM168
		MRPS35
		PCNA
		MTX3
		SRPK2
		ZNF606
		SEPP1
		STRIP2
		KIAA1467
		AC008132.1
		KIAA0556
		TRAPPC3L
		LHFPL3
		SLC19A3
		RTP1
		SPIN2A
		TMPRSS11BNL
		LINS
		GNAQ
		GDI2
		PYGM
		CA14
		INTU
		CALN1
		CPOX
		TBC1D5
		CXorf57
		MORC3
		GPR135
		RNF6
		POLR3G
		NUAK2
		TMCC1
		PM20D2
		MEAF6
		ZCCHC24
		SAP130
		PSMB2
		MCFD2
		TMEM241
		LCLAT1
		HOXC12
		RASGEF1B
		OLIG2
		ROBO1
		ORAOV1
		SCOC
		GABRA4
		HAPLN1
		ADAMTS3
		GALR1
		PDLIM4
		KAL1
		HAUS2
		GNG4
		SEPHS2
		SDE2
		HECTD3
		HSPA12B
		MIER3
		TBX18
		PHF6
		SYT12
		KCNJ10
		C4orf26
		FRRS1L
		INTS2
		SARDH
		HMGCR
		ZNF584
		SV2C
		NBPF9
		NUDT3
		CRTAP
		ANKRD13A
		PTGS2
		SLC41A2
		HOMER1
		GPATCH8
		MEGF9
		ARL6
		TANK
		FAM198B
		DNAJC6
		POGLUT1
		SALL2
		FAM230A
		FOXN4
		DSCAM
		FRAT1
		MFAP3
		THSD7B
		GPR61
		ELF4
		CENPI
		TMOD3
		DENND5B
		ASH1L
		C14orf159
		DKK3
		FRK
		APOOL
		TANGO2
		FOXQ1
		NCKAP5
		TMEM132C
		ABLIM2
		ANGPT2
		CNOT7
		MYO3B
		ZNF705G
		CAP2
		GPR180
		MANEAL
		NBPF10
		GCNT4
		SASS6
		SYBU
		C3orf70
		NBPF16
		NBPF15
		FOXD4
		AL133373.1
		NHLRC2
		AL139099.1
		WDR89
		NFIB
		FAM115C
		COL21A1
		SLC36A2
		PLEKHB1
		PARP16
		SLITRK1
		MTMR6
		SLC5A9
		C10orf11
		SLC1A2
		ACSS3
		EXOC8
		CEP97
		SMC5
		SLC6A20
		GJA5
		PEX5L
		ZNF487
		TBX20
		NAPA
		PTGFRN
		EPDR1
		C12orf60
		EPGN
		SLC38A1
		NCOA4
		SYT11
		SERINC2
		MARCH1
		GSX1
		NBPF12
		GNAZ
		MAP3K8
		SPATA12
		SLC33A1
		ZNF573
		CCL13
		MATN3
		DUOX2
		KLK10
		RORB
		RTTN
		BARD1
		MBP
		FBXL22
		ITGA2
		GTF2H2C
		CACNA2D1
		EVC
		TP53AIP1
		YPEL2
		HDDC3
		BTD
		PCDH10
		STAM2
		PAPD5
		GPA33
		NPTN
		DKK2
		SLC2A4RG
		CDX4
		SENP2
		C7orf31
		TIRAP
		PRELID2
		CDKN2B
		CEP44
		RTEL1
		KDM1B
		DDR1
		S100A7A
		PDGFC
		ASPA
		BTBD11
		PPP2R5E
		CRELD2
		AL590822.2
		RCSD1
		POLR2M
		SERBP1
		NCBP1
		BCL2
		CLHC1
		KIAA1958
		ZNF746
		BMP5
		FAM184B
		LHFPL2
		ARMC5
		P2RY1
		FAM213A
		BHLHE22
		SMLR1
		HBEGF
		IL7R
		HOXA13
		CXorf38
		ZNF383
		KLHDC7B
		ZNF280B
		CDCA4
		PLEKHA2
		BCAS1
		WSB1
		GMNC
		TMEM156
		HAUS6
		STC2
		PLEKHA1
		PCDHA12
		PCDHA7
		UBE2D1
		PCDHA5
		PCDHA2
		THRA
		PCDHA10
		HTR3A
		FNIP1
		PCDHA4
		PLAG1
		PNPO
		NOP58
		ZNF281
		DCUN1D4
		MRPS10
		PCDHA9
		PCDHA13
		SLX4IP
		PCDHA11
		PCDHA1
		FOXD4L1
		PCDHA3
		PCDHA6
		PCDHA8
		PCDHAC1
		SNRNP40
		SEC61A1
		DIAPH2
		REEP3
		VSIG10
		ZNF529
		ZNF680
		YIPF6
		BDH1
		C11orf44
		C21orf33
		DPY19L4
		RNF14
		SOCS4
		TESPA1
		HS3ST3A1
		AC006486.1
		PPM1K
		FAM189A1
		PCDHAC2
		DCAF4
		GFM1
		LMBR1
		EIF4E3
		IREB2
		TMEM218
		GABRA2
		AKIRIN1
		AC019294.1
		SEC22C
		ATF2
		EIF5A2
		F11R
		ERO1LB
		RALGPS1
		PGR
		ADAMTS18
		GPR153
		GJB4
		CASQ2
		SLC13A1
		BCAT1
		HGSNAT
		FSTL1
		C1orf115
		INSM1
		EXOC2
		BICC1
		CHMP1B
		HMCES
		PNPLA3
		EPB41L4A
		RLIM
		PLEKHA3
		RP1-170O19.20
		TRAPPC13
		ZBTB7A
		FAF1
		ANKRD20A2
		ANKRD20A1
		ZNF578
		ZNF705A
		MTCH2
		TRMT10A
		MARC1
		SNN
		MAK16
		NKAIN1
		KCNE3
		IKBIP
		ZNF705D
		RECK
		ZNF705B
		TRPV2
		LDLR
		RP11-47I22.4
		RABL5
		ZBTB44
		LRRC3
		HCN1
		TEX9
		PCMTD2
		CCDC125
		TBC1D30
		TLR3
		KIAA1211
		PRDM10
		GALC
		RARG
		EOGT
		FOXN3
		TGFBR2
		MPHOSPH8
		ZNF365
		MPZL2
		ARSK
		AMOT
		CBX5
		ABHD10
		BROX
		STC1
		PRDM1
		HERC1
		RNF19A
		KIF1B
		MAGEE2
		RAB27B
		KIF3B
		IL18R1
		APCDD1L
		NBPF3
		EML5
		AZI2
		PPP1R8
		LHX9
		STYX
		ADAM17
		KCNH5
		ARHGAP28
		DCTN4
		DDX21
		CCM2L
		ELL3
		RCHY1
		IL10
		STPG1
		HCCS
		ZBTB34
		XKRX
		LONP2
		GJA3
		CTDSPL2
		NRXN3
		CNPY4
		CHL1
		MYH10
		CLIP3
		GSTK1
		BACE1
		MDM2
		GDPD1
		KPNA6
		TIMM10B
		AKTIP
		GLYCTK
		ITPR1
		MYOZ3
		EPT1
		ACTR3
		DCUN1D1
		STXBP1
		ZNF248
		KLHL8
		LZIC
		ST8SIA2
		BCAP29
		CD34
		CHUK
		SERINC1
		STARD7
		PIGM
		STK17B
		GIPC2
		SHPK
		TUB
		MCC
		C3orf38
		SIRPB2
		ITM2B
		FAM227A
		FSD1L
		CASC5
		TGOLN2
		POU4F1
		ATMIN
		FGF14
		NID1
		KLHL26
		KLHL24
		HNRNPC
		OXTR
		ZNF596
		FAM221B
		AL136531.1
		ZNF84
		TEX35
		SCAI
		BCL11B
		RABIF
		ASXL2
		CEP76
		MED17
		PPP1R15B
		PPP1R9A
		ACER3
		USP10
		DCTN5
		FAHD2A
		LY6G5B
		SLC38A11
		ZNF91
		STXBP5L
		CRCP
		SLC6A1
		FNDC3B
		AGPAT4
		SLC25A51
		PDK2
		UBE2D3
		RICTOR
		FOXD4L6
		GNG2
		ZNF562
		FOXD4L3
		ACOT4
		COL4A6
		GPX1
		HSPB7
		SAMD8
		ACTN2
		PIFO
		VPS41
		AR
		MRO
		RAB30
		AC016559.1
		ZNF81
		HLF
		ATXN1L
		ZNF12
		SDR42E1
		IFNLR1
		SGPL1
		UHRF1BP1
		DCLK1
		CLMP
		KBTBD7
		SUPT16H
		ORAI1
		TMEM9B
		TMED7
		GABRB2
		KMO
		PROX2
		RFX5
		FGF2
		WDR70
		RPRD1A
		PPIG
		EZR
		SYNM
		TMED8
		KIAA1671
		FAM206A
		LEPROTL1
		KCND2
		MCM9
		DDAH1
		ZNF317
		ZBTB1
		TTF2
		IDE
		ITGA6
		RBAK
		FILIP1
		PRRC1
		ALDH1A2
		LEPR
		NFIA
		TAT
		SLC45A3
		PLEK
		GCOM1
		WARS2
		TPST2
		FKBP5
		MED14
		KPNA5
		HSPA12A
		C4orf19
		SEPSECS
		NME4
		PRKAR1A
		AS3MT
		ZC3H4
		ANKRD20A4
		POU6F2
		ANKRD20A3
		CYBB
		GPR75
		C19orf55
		C16orf95
		SRSF5
		KCNJ14
		ST6GAL1
		SLC35F1
		EYA4
		LEPROT
		ANGPT1
		OTUD3
		TCF4
		GPR26
		ATP5E
		XCR1
		USP19
		KCNS1
		HDAC7
		TRIM68
		ERC2
		TMEM180
		CDK19
		TRAF3IP2
		TBRG1
		CBR4
		NDNF
		C15orf57
		FAM127C
		RAB3D
		C11orf54
		SKIDA1
		NHS
		SNX29
		CCNI2
		PDZD3
		LIMD1
		THRB
		CPEB2
		PADI2
		LANCL3
		SMAD5
		FBLN7
		GPR98
		SLC18A2
		DCTN3
		SLC16A7
		XKR8
		KANK2
		MEIS1
		TBC1D23
		SETX
		LONRF2
		IL6R
		TEF
		CALU
		SYNGR1
		DRAXIN
		DCAKD
		GALE
		CLU
		TMEM132B
		HSD17B8
		ATP5S
		TAB3
		FBXO48
		CTH
		PRKAA2
		SLC1A3
		PTCHD4
		TTBK2
		UBE3B
		ITPRIPL1
		GOLGB1
		PIK3R3
		KIF3A
		CD226
		TBC1D12
		TRHDE
		CDYL2
		TSNARE1
		FAM161A
		RASAL2
		MBNL1
		EID1
		SLCO3A1
		KIAA0319
		CYBRD1
		THAP6
		GYG2
		TIMM8A
		ZNF749
		DHTKD1
		KCTD20
		SLC12A3
		KCNA6
		DLL3
		GPR83
		SUSD5
		ANKRD12
		HSD11B1
		SPRED2
		PLD1
		HMX3
		GPR34
		CRTAM
		NLRP7
		PCSK5
		ANGPTL3
		DIEXF
		GUCY1A2
		TAF8
		HOXA9
		CCND3
		NKX2-1
		USP46
		ISG20L2
		RAP1GAP2
		DLD
		RBM24
		EARS2
		CUL5
		GCNT1
		HIST1H2AH
		GRPEL1
		ETS1
		GALNT15
		PAX7
		TRDN
		PKD2
		ERMAP
		SLC6A5
		GP5
		DMRT1
		ROCK1
		CACNA1E
		SLC24A2
		PIK3AP1
		FCRL3
		NIPAL4
		PARP11
		EIF2AK2
		FAM91A1
		MYSM1
		UBA6
		AJAP1
		WDR12
		ERN1
		CDC40
		KLHL3
		TAF1D
		MIOS
		DFFA
		GAN
		HEATR3
		XIAP
		OARD1
		KRR1
		CNIH2
		UBE2G2
		TMEM239
		LSG1
		RASA4
		TMEM260
		ERC1
		SMG5
		NCOR1
		SMAD9
		ALDH5A1
		MOCOS
		DSTYK
		NIT2
		NUDT12
		NKPD1
		DPY19L2
		CD276
		FAXC
		YTHDC2
		MUC13
		ZMYND11
		MAG
		KLF13
		SLC30A8
		NPTX2
		PLXNC1
		TECTB
		ZNF689
		STIM1
		WIPF1
		SORT1
		TNKS2
		SLC2A12
		ZNF583
		ARNTL2
		SNRK
		KIF5A
		FKBP9
		TRIM23
		RNF144B
		GCC1
		CDKN2AIPNL
		EPB41L5
		WDR36
		SERTAD2
		LIX1L
		BACH2
		SEMA3A
		NAA38
		SEMA4F
		TOM1L2
		IFNE
		FBXL18
		HS1BP3
		MARCH8
		ZNF687
		PARK2
		CSNK2B-LY6G5B-1181
		SPRED1
		UBE2H
		NBPF14
		MMGT1
		TMEM8A
		COL5A2
		ZNF430
		CTD-2162K18.4
		RUNX1T1
		ZNF681
		AC022532.1
		COL6A5
		ENTPD4
		GJC1
		TMC7
		ERBB4
		VSTM4
		COL8A1
		PDE3B
		NBPF20
		RBPJ
		ST6GALNAC5
		CSNK1G1
		NKTR
		SLC9A7
		ZFR2
		XKR4
		ITGB6
		GNB4
		EVI5
		PSMA5
		RASGRP1
		HIF1AN
		MIPOL1
		TNPO3
		TM4SF1
		ZNF879
		XPO5
		AC007405.2
		MYO5C
		TENM3
		FURIN
		FAM84A
		PTPLAD2
		VWA7
		HIPK2
		ZRANB1
		AIM1
		STK32A
		CHIT1
		RPH3A
		ZFY
		ATP6V1A
		RNF157
		JAZF1
		PNP
		PLSCR1
		FRG1B
		TMEM65
		SLC7A14
		PDE4A
		VPS13B
		KIF26B
		MMP16
		PDE4C
		BLOC1S6
		RP11-664D7.4
		LPPR4
		GLIS3
		ZNF207
		LRRC8C
		VCL
		MOSPD2
		LIN7A
		ZNF460
		RASSF5
		BTBD9
		MRTO4
		VAPB
		NIN
		METTL2B
		VCPIP1
		SLC6A4
		ABCB11
		SMCR8
		CFTR
		UPF2
		AMMECR1
		EIF3F
		GPR62
		GCA
		COMMD10
		PARM1
		UBIAD1
		SPATA17
		ZNHIT6
		TAP2
		ARL14EP
		MSRB1
		GSK3B
		RBM25
		SGOL1
		DHX33
		HIST1H2BJ
		ABL2
		SYNRG
		C5orf42
		SPAG16
		PIK3R1
		RAB3IP
		C8orf44-SGK3
		RND2
		RIPK1
		FAM124A
		SCARA3
		GALNT2
		LRP11
		ZNF285
		LURAP1L
		PURG
		AGFG1
		RAB39A
		PAPD4
		GIT2
		ZNF259
		UNC5D
		HEPHL1
		SPRED3
		PHAX
		NUDCD3
		PRPH2
		NRP2
		CTD-2054N24.2
		TXNDC15
		BTF3L4
		ONECUT1
		NDST4
		STK4
		SLC25A45
		UNC5C
		NPBWR1
		PKHD1
		TMEM139
		ELK4
		RHBG
		C21orf59
		SGK3
		GDF11
		PRDM15
		ARHGAP17
		HSPA4L
		SLC45A4
		USH1G
		EPB41
		GRM6
		FZD3
		JAK2
		CARD8
		FRMD5
		EGFR
		DNM1L
		TRIP12
		ZBED1
		CBLN2
		RNASEH2C
		LZTS3
		GOPC
		GPBP1
		GATAD2A
		PLXDC2
		C9orf41
		RGP1
		STON1
		ACSL4
		RGS17
		PAIP2B
		OLFM2
		PHACTR2
		TRAF5
		XPO4
		UHRF1BP1L
		DPY19L1
		UTP15
		KDSR
		NPY4R
		FGD6
		COLGALT2
		SELPLG
		C5orf45
		PEG3
		IMPG1
		MAN1A2
		HCN4
		LAMP1
		MGA
		TMEM26
		KIAA1217
		SLC9B2
		C16orf72
		SLC1A4
		SKIL
		SYNCRIP
		PPP4R4
		CCDC153
		GID8
		CLMN
		ASAH1
		C11orf48
		PRUNE2
		PHLDA3
		LHX6
		KCNAB2
		ZNF648
		MYADM
		PARD3B
		SMARCE1
		KPNA3
		HSPA6
		TTC39A
		ZDHHC21
		ATP11C
		PLXDC1
		MAD2L1
		PROSER2
		MPP6
		HN1L
		ANKRD52
		ZNF790
		BTBD19
		BMPR2
		CSPP1
		BIRC5
		DCP2
		RNF149
		EIF4EBP2
		BRWD3
		MAP3K1
		TP63
		IRF4
		LPIN3
		AGAP1
		DST
		FHDC1
		SARM1
		SIPA1L3
		SLC5A10
		APOBEC3G
		LIPH
		SLC11A1
		GPSM1
		MAML3
		SORBS1
		TLL2
		MAP1B
		BSDC1
		PARVA
		SLC40A1
		ADAM19
		BSN
		C9orf47
		MKNK2
		DSC3
		CUBN
		DISC1
		SORCS3
		NOS1
		FBXO40
		NPAP1
		IPCEF1
		KCNC3
		ARHGAP42
		C16orf87
		FDX1
		RBM33
		PROX1
		RNF115
		SCAND3
		SP1
		SNIP1
		BMF
		ZBTB26
		PAPSS2
		RPL37
		C5orf47
		ANKIB1
		DNAJC10
		NCOA2
		JAKMIP3
		UNC5B
		RAB11FIP2
		SORL1
		NTNG1
		SLC6A14
		TBCK
		PDZD8
		VKORC1L1
		ENDOD1
		RBM3
		CEP57L1
		C1orf95
		LCTL
		DPY19L3
		LUZP1
		C20orf112
		ZCCHC14
		FTO
		STXBP6
		SEMA5A
		PAPPA
		CYB561
		C1orf21
		TMEM251
		PDE3A
		FAM53C
		EP400
		ELN
		SMPDL3A
		CTBP2
		ZNF620
		GFRA1
		TANC2
		IQCB1
		SOX5
		THAP2
		C15orf52
		SMOC2
		LPGAT1
		RAX
		KIAA1468
		ZNF397
		EIF2AK1
		FBXL20
		ITFG2
		C15orf40
		SP110
		TTC37
		FREM2
		IL13RA1
		NR2F2
		CDH6
		TRAK2
		TLDC1
		C10orf118
		GPR97
		TMEM255A
		ALX4
		CD47
		CUX2
		RAD51L3-RFFL
		RWDD1
		WDFY2
		PTBP2
		DEPDC1
		HECW1
		CYB5D2
		ST7L
		KIF5C
		SPTBN2
		DLG3
		FANCB
		BFAR
		AFAP1L2
		DCC
		RGS9BP
		FAM212B
		ATP2B1
		AGO1
		GGA3
		SNX33
		CDC5L
		KCTD16
		GUF1
[truncated: 1,564 more rows]
