# Supplementary material for: Investigating the Impact of Circulating MicroRNAs on Knee and Hip Osteoarthritis: Causal Links, Biological Mechanisms, and Drug Interactions
Source: Int J Mol Sci. 2024 Dec 31;26(1):283. doi: 10.3390/ijms26010283 (PMC11720664; doi:10.3390/ijms26010283)
Supplement: Supplementary file 1 [file ijms-26-00283-s001.zip › Supplement File S7. potential target genes of protective miRNAs.xlsx]

## Sheet: miR-125a-5p
starbase	Targetscan	miRDB	miRTarBase	starbase|Targetscan	starbase|miRDB	starbase|miRTarBase	Targetscan|miRDB	Targetscan|miRTarBase	miRDB|miRTarBase	starbase|Targetscan|miRDB	starbase|Targetscan|miRTarBase	starbase|miRDB|miRTarBase	Targetscan|miRDB|miRTarBase	starbase|Targetscan|miRDB|miRTarBase
NADK	PSMB8	FREM1	CDKN1A	ECE1	FBXO42	PLEKHG5	FAM169B	EMID1	DOCK3	SORT1	CD34	RIT1	KLF13	MCL1
GNB1	APOC4	SH3TC2	TP53	PHC2	E2F2	OMA1	GCNT1	MAPK14	DIP2A	TNFRSF1B	SLC35G1	YOD1	LIN28A	ABL2
RPL22	FAM213A	ZNF704	RARA	ELOVL1	KIAA0319L	ARPC5	RFXANK	YES1	TBC1D1	THEMIS2	SP1	OSBPL9	TAZ	SH3BP5L
KLHL21	GMIP	KCNK10	ERBB2	MEF2D	MTF1	AGTRAP	TSNARE1	ATXN7L3	TEF	KIAA1522	RAF1	SPRTN	GALNT14	BTG2
GPR157	SYT2	TTPA	ELAVL1	ETV3	PPT1	HAX1	TNFSF4	TMEM136	NAIF1	SLC6A17		SGPL1	MORC2	TRAF6
CLSTN1	C17orf59	JADE2	CCL5	TAF5L	RIMS3	ARHGAP12	NEU1		CASP2	RAP1A		ANAPC16	ZDHHC9	EIF1AD
HSPB7	SUV420H2	NPL	SMAD4	PTPRF	DRAM2	EHD1	FBXW4		EDN1	CGN		ERBB3	FAM129B	ESRRA
EPHA2	KIAA1644	SSTR3	ZBTB10	RASAL2	VTCN1	PANX1	KIAA1841		SIRT7	BLZF1		TDG	MMP11	ZNF385A
CPLANE2	SEPN1	SLC37A2	CREB5	NR5A2	CDC42SE1	E2F7	CCNJ		TACC2	RALGPS2		UBR7		CORO1C
HSPG2	EXO5	LACTB	MAPK8	ERCC6	SMG5	DYRK2	MAP3K10		FAM174B	LIPA		ARID3B		COPZ1
LUZP1	LHX9	C19orf38	RBM17	SCD	STX6	COL4A1	LBH		TTC30B	CPEB3		SEMA4B		NIN
IFNLR1	DKFZP779J2370	KCNIP3	HOXC4	SVIP	ZNF281	OTUB2	NIPAL4		NBPF11	OPALIN		DHX33		DUSP3
RSRP1	GPC4	SYDE2	CRK	NXF1	SLC45A3	GOLGA8A	SLITRK6		BCL2	LCOR		STAT3		PCTP
SLC9A1	DDB2	PPIL2	ELOB	HIPK3	TMEM63A	GOLGA8B	LRRC10B		PANK1	HIF1AN		MKNK2		PPP1R37
WASF2	AC140061.12	PDZD3	ZFAND1	NAA40	KIF1B	NTRK3	MAPK12			CDC42BPG		ZBTB7A		BCL2L12
BSDC1	B3GALNT2	OLFML2A	ZNF776	CTDSP2	SZRD1	PDPK1	CYP24A1			SYVN1		SLC1A5		ATL2
AK2	TMEM86A	XKRX	ERMP1	KCNC2	TMEM50A	MON1B	BDH1			MAP3K11		ARID3A		SEMA4C
HECTD3	RASL10B	FIBP	OGT	NAA25	SELENON	TMEM101	KLHL6			TMEM123		MAP2K7		MFSD9
GPBP1L1	USP45	RABEP2	PREPL	ZCCHC8	KPNA6	SMAD2	DIS3L2			PCSK7		HOXD1		HK2
ATPAF1	PCDH1	ZSWIM5	PPP2R5E	TMBIM6	DPH2	TNPO2	VWC2			FUT4		STOX2		UBE2L3
COA7	RP11-766F14.2	NCAN	G2E3	MYO9A	FOXD2	LSM4	WARS			RBM7		LIFR		SCARB2
SSX2IP	C11orf57	SLC25A35	PLS3	EDC3	PRKAA2	RTN2	FAM131B			ARCN1		PPP2CA		REST
TGFBR3	KIAA1598	USP2	RRP1B	TMEM170A	LEPROT	PTBP1	TTC7A			MLF2		ANKRD33B		ZSWIM6
GCLM	IFFO1	SLC25A15	COIL	ZDHHC7	LRRC8B	TPM4	RYBP			BCAT1		ATXN1		IRF4
RHOC	ANKRD44	IL31	NDEL1	SNTB2	SNX27	PUM2	MYT1			PAN2		BAK1		E2F3
CSDE1	PHOX2B	NRXN1	PRC1	ATXN1L	IL6R	XPO1	ENPEP			BAZ2A		PRDM1		LIN28B
OTUD7B	RP11-17M16.1	TMEM161B	TOR1AIP2	ZNF624	PBX1	LONRF2	CORO2A			DUSP6		RBAK		TNFAIP3
MRPL9	KIAA1467	RASGRF2	KIAA0232	FAM222B	POU2F1	GRHL1	SLC46A3			MSI1		TOR2A		LFNG
S100A13	FAM134C	MAP3K13	TOR4A	LIMD2	PPP1R12B	CSNK2A1	PCGF6			VPS37B				MTUS1
SLC39A1	WDR31	GANC	TPI1	MSL1	TMCC2	PARD6B	CACNB3			SBNO1				TP53INP1
AL358472.7	ASB4	NCOR2	UBE2G2	B4GALT6	IBA57	GUCD1	SLC24A2			DAZAP2				TRPS1
ADAR	HNF4G	ABTB1	THRAP3	EPOR	FAM107B	LIF	EVA1A			ESYT1				EIF4EBP1
SHC1	DIS3	ZBTB37	LBX2	DCTN1	ITGA8	IP6K1	ORC2			TMTC2				ADAM9
ARHGEF2	GDF11	FAM71D	SELENOW	SATB2	IPMK	IFRD2	GGT7			TXNRD1				MEGF9
SSR2	AKAP1	ZNF80	PGM3	FAM126B	SHTN1	SNX4	CEP85			AMER2
MEX3A	ITGA7	FLVCR2	MACF1	TET3	ZNF518A	MASP1	C10orf105			SLC7A1
HDGF	SLC25A53	ADAM28	PC	TMEM87B	UBTD1	TFRC	LRFN2			AREL1
TAGLN2	CD248	UBE2G1	EEF1A1	CREB1	CNNM1	NR1D2	ITGA9			DICER1
NECTIN4	HRK	AMIGO2	PLA2G4F	PLAGL2	MFSD13A	SPATA5	TMEM120B			KHNYN
RC3H1	FAM135B	RFX3	PEG10	MAVS	RBM20	NOP16	TRAPPC6B			DAAM1
TPR	PQLC1	TMPRSS13	ATP5G2	PTPN1	MAP6	MAP3K1	RHOQ			SLC39A9
LPGAT1	RORB	TRIM9	FBXO10	SNAP29	ETS1	PCDHGB2	MBD1			BMF
PTPN14	TRIM5	CHTF8	DLST	RYK	TUB	OSTM1	SULT4A1			ZSCAN29
SLC30A10	FAM92B	BCAN	WNK3	GK5	KLC2	VEGFA	MAMDC2			BNIP2
WDR26	ANGPT2	MEMO1	RALBP1	MFN1	GRK2	CLDN12	GPC6			RORA
CDC42BPA	RCN3	TRMT5	RPS2	LPP	TMEM135	TNFRSF10B	EBF4			PEAK1
C1orf198	C1orf109	LYZL6	MRPL50	RGS7BP	NKAPD1	NDUFB6	KCNA1			ANPEP
ARID4B	RASA2	CBLL1	ZZEF1	FOXQ1	M6PR	B4GALT1	SEMA4F			HDDC3
ERO1B	SHISA6	RPS6KA1	PDCL3	BTN3A1	NCKAP5L	GOLGA1	KCNH7			PGP
HNRNPU	PCNX	SPTB	RPL35A	LIMK1	ATP5MC2		THY1			SMG1
PLEKHN1	SCN5A	LGI2	ND6	FGFR1	NEMP1		ELOVL4			GGA2
B3GALT6	KNOP1	PCDH7	RPL9	LAS1L	SLC6A15		LURAP1L			RHOT2
SPSB1	ATOH8	GPATCH8	ENO1	YIPF6	DDX54		LOXL1			IST1
UBIAD1	KIAA0556	KCTD21	CLCN7		TRIAP1		CBX7			MYO18A
EFHD2	FOXN3	EPO	NME2		SCARB1		HCN3			CACNB1
ALPL	CD300LF	BCL2L14	GGCT		FAM234B		IL16			ZNF652
CDC42	GAB4	PLEKHA8	CGNL1		RASSF3		DNAJC14			RAPGEFL1
LDLRAP1	DPYSL4	PADI2	ZMYND19		MSRB3		PGAP3			MLX
NUDC	SLCO2A1	HINFP	MAT2A		CPSF6		EAF1			TLK2
WDTC1	AKT3	C6orf47	NPM1		ISCU		ST6GAL1			CDR2L
SESN2	KLF3	FMO2	NNT		RFC5		GLB1L2			ABHD3
TINAGL1	GDPD5	SCN2B	SRGAP2		P2RX4		RNF144B			IER3IP1
KHDRBS1	ZNF473	MCTP2	ATP5J2		MTMR6		ZNF76			AKT1S1
TXLNA	FAM53C	ABCC4	STAT2		STARD13		PHF20			CAMSAP3
HDAC1	ST18	VCPIP1	FERMT1		LIG4		TOMM40			ATG4D
ZNF362	ZNF570	C1orf74	SLFN11		HOMEZ		LYPD6			IER2
MAP7D1	GINS4	SEC14L2	KIF6		ZFYVE1		TMEM132E			KCTD15
AKIRIN1	HCN1	GOLGA5	TRMT2A		SEL1L		SCRT2			ZNF460
PPIE	KCNC3	VDR	PAM		PPP4R3A		USP37			TGOLN2
PPCS	FGF14	ANKRD42	UNC45A		GEMIN2		ULK3			INO80D
ATP6V0B	ZC3H11A	MBOAT2	LYPLA1		PPM1A		DPF2			KCNS3
B4GALT2	MOCS1	MFSD14B	LAMB1		PPP2R5C		ADAMTS14			LCLAT1
RNF220	TSHZ2	C1orf210	NCKIPSD		FRMD5		RASGRF1			PTPN18
HOOK1	SP9	TBX4	CASC4		PRTG		SLC4A10			PKP4
SLC30A7	BRSK2	EIF2B5	YIPF4		OAZ2		ANO6			BMPR2
CELSR2	DAGLA	UBR2	C17orf80		NIPA1		HAPLN1			COPS7B
CYB561D1	ADAMTS15	IGSF11	EGFR		C15orf39		ZC3H12B			SH3BP4
STRIP1	TBC1D22B	SPATA31D4	ETNK2		DNAJA4		ESRRG			GPC1
PTGFRN	ASXL2	RASGEF1A	IL1RN		ALPK3		KIF18B			NECAB3
TENT5C	MAPK8IP2	PRKRA	IFNG		AKAP13		LPAR4			NDRG3
TARS2	TMEM194A	SPATA31D3	VPS51		UBN1		USP38			SAMD10
ZNF687	DAAM2	KDM4C	CLEC5A		PMM2		LRP4			PHACTR3
ZBTB7B	CXorf23	WDR5	ZEB2		RSPRY1		NEDD9			OGFR
RAB25	PAK3	VPS36	MYC		SETD6		RNF121			HIC2
SLC25A44	KCNH3	PCDH15	SEC14L3		CDH5		SLC4A4			ZNRF3
PEAR1	HCN4	CLN6	PLXDC1		CBFB		KCNB1			MTMR3
KIRREL1	CSRNP3	MRAP	SPHAR		FLOT2		C7orf26			ZC3H7B
ATP1A2	C20orf112	FMNL3	RAB4A		PIP4K2B		FGFR2			DUSP7
MPZL1	PET100	SOX11	OPRL1		RETREG3		MEIS2			DENND6A
IER5	TMEM229B	MED20	GSS		GJC1		KDM4B			ABCC5
CACNA1E	RAPGEF4	CDK16	NUP37		VEZF1		OVOL1			EDEM1
MAPKAPK2	KIAA1244	CSRNP1	ARIH2		SLC16A6		SRRM3			BRPF1
IL24	PSMB9	PCLO	CENPP		EXOC7		NT5DC1			TRIM71
UTP25	UBE2J1	ENTPD4	LINS1		CYTH1		REEP3			ABHD6
CENPF	PTPRU	ATXN3	GJB7		TBC1D16		TAF9B			PLXNA1
FBXO28	PPP2R1B	CRIPT	SIX1		DUS1L		PPME1			KLHL24
GALNT2	C10orf54	HOXD9	BACE2		PAFAH1B1		ACVR1C			FBXO45
KCNK1	POLR3H	SCUBE3	NEGR1		CYB5D1		USP46			MXD4
MTR	ADAM17	GPR153	HID1		SARM1		ANTXR2			ELOVL6
DESI2	JMY	FBXW8	EIF4E		CNTNAP1		ELMSAN1			ANKRD50
PIP4K2A	MARK2	DRP2	TMEM59		DDX42		ZNF236			ZNF827
ZNF248	FAM83F	DLD	KRTAP5-9		TSEN54		ASIC1			PI4K2B
JMJD1C	AGO4	ST8SIA4	PFKM		SS18		NUMBL			RUFY3
PBLD	SPTBN2	TRIL	C2orf15		VPS4B		IMPAD1			TET2
PSAP	RYR2	CACNA1B	HRH4		MAPRE2		ATXN7			SLC38A9
MICU1	ERBB4	RFX5	ASB16		C18orf54		PROX1			CCNJL
ANXA7	PAX9	ZDHHC23	SMC2		DIRAS1		TMEM198			RNF44
USP54	NEK10	ATP6AP1L	ZNF177		DPP9		ANO3			ITGA1
WAPL	IKBKG	POGLUT1	CD244		TMED1		PACS2			SNX18
SORBS1	CLIP2	ZFP62	PTGS1		RAB3D		BMPR1B			AGGF1
FRAT2	GLIS2	SCARA5	IPPK		ELL		KCNJ12			APC
ERLIN1	PSMB5	SAXO1	GPAT4		SERTAD3		UCK2			GTPBP2
OGA	CCBE1	PHKA1	HMGCLL1		C19orf54		STXBP5L			EPHA7
LDB1	NHSL2	BORCS6	C1D		SWSAP1		SPSB4			GOPC
ABLIM1	ZFHX2	TYSND1	DLL4		ZSWIM4		NRM			RREB1
FAM53B	DRD2	NCLN	HDAC4		MAU2		TLE3			SRF
NET1	SCARF2	ST6GALNAC5	PIK3CG		EHD2		RHOBTB2			ENPP1
CACNB2	TANC2	RNF217	AKT1		CYTH2		PLEKHM3			QKI
WAC	NFIC	CARS2	MTOR		KMT5C		NFIB			RAPGEF5
ZNF37A	MTUS2	LOC101928841	MEG3		RPL28		INTS7			GRB10
NRBF2	SFT2D2	PSAPL1	HDAC5		ZNF543		MAP3K9			TSPAN12
SLC29A3	PLCG1	ASB13	JAK2		ZNF304		HTR6			ZKSCAN5
CHST3	KIAA1919	ELAVL4	FBXL18		MGAT4A		PPP1R9B			MFHAS1
DDIT4	MRPL17	PTK7	MUM1		SP3		CRTC1			ZNF395
PPIF	RAB3IP	SPEG	NF2		GTF3C3		DTX4			PDE7A
EIF5AL1	PTRH2	SCN4B	TMEM63C		EPHA4		HNRNPUL2			UBE2W
TSPAN14	GRK5	AP5Z1	RSG1		HADHB		RNF168			SEMA4D
BTRC	VANGL1	ITCH	TNPO3		RMND5A		WIPF2			QSOX2
SUFU	SGIP1	P2RY2			MRPL30		PPAT			CDC37L1
SFXN2	AHSA2	PLCH2			TMEM177		ZNF691			CRB2
PLEKHA1	ACOT13	ARSD			GLS		ETV6
ACADSB	HMGN3	CCDC142			CTDSP1		ACVR2A
IGF2	METTL24	PLA2G5			RETREG2		SLC8A2
AC132217.2	CACNG2	SEC61A2			SCLY		DNAL1
NAP1L4	KNCN	PHYHIP			ZNF343		HNRNPR
OSBPL5	APOL3	STX18			SOGA1		FOXK2
DKK3	IL1RAPL1	SAMD14			PANK2		GRIN2A
LIN7C	KCNH1	PPM1H			CDS2		ASB6
CD59	CNTNAP5	BSN			RBM38
SLC1A2	DNAJB1	MARK1			BRWD1
AMBRA1		NATD1			SLC19A1
OSBP		CMTR2			BCL2L13
VPS37C		ARMC7			MTFP1
AHNAK		GORASP1			MICALL1
EEF1G		TGFBR1			FAM118A
AP002990.1		PIK3R5			NUP210
MEN1		KIF24			SLC26A6
CDCA5		RTP1			BAP1
LTBP3		CCR5			RAB6B
C11orf68		PLAGL1			KPNA4
B4GAT1		LPCAT4			ATP13A3
DLG2		GJC3			NBEAL2
CREBZF		BCKDK			DAG1
FZD4		ARRB1			FNDC3B
CHORDC1		LZTS1			DVL3
POGLUT3		ELAC2			WDR1
ARHGAP20		ARSI			GRSF1
SIK3		TSTD2			PGRMC2
IFT46		RND2			ATP10D
BCL9L		MYCN			FAT4
HYOU1		CDKL5			GALNT7
MCAM		UNC5C			NDUFA2
NECTIN1		ANKRD13B			GNPDA1
SIAE		CALCOCO2			PRELID2
OPCML		TOX			ADAM19
NCAPD3		SORCS2			PRRC1
PSMD13		TACR1			SLC35A4
PGGHG		GPR39			ABLIM3
TMEM80		ZNF699			RIPOR2
TSPAN4		ZBTB43			TENT5A
CD81		CD5L			CDK19
TRIM22		MLYCD			SOD2
HTATIP2		SESTD1			SIRT5
CAPRIN1		TIMM17B			BRPF3
CD44		ZNF792			PRSS35
FJX1		C17orf51			GJA1
CD82		ATP1B4			ULBP1
CRY2		CD69			YWHAG
NDUFS3		CXCL13			SMURF1
PTPRJ		FGB			ACHE
MYRF		MYL9			CCDC71L
FADS2		TAP2			TMEM168
OTUB1		TMLHE			PODXL
PLCB3		ADCY1			SUN1
CAPN1		MYO1D			BIN3
CDC42EP2		PXMP4			STC1
AP000944.5		APOBEC4			AGO2
RAB1B		CGREF1			BAG4
BBS1		RBM24			ARHGEF39
AP002748.5		CYFIP2			PTAR1
KDM2A		PORCN			NR6A1
PPP6R3		LRP3			DPM2
IGHMBP2		C7orf43			FAM78A
CTTN		SHISAL1			ACER2
RNF169		CCNC			UBE2R2
UVRAG		KLRC2			DNAJB5
DDIAS		PNPLA1			RUSC2
TMEM126B		ZBTB11			ZBTB34
ENDOD1		AGXT2			PTPA
ATM		CCR2			GPR107
ZC3H12C		DLGAP1			RABL6
KMT2A		HIVEP2			MAN1B1
TLCD5		FKTN			DYNLT3
KDM5A		GAB2			IQSEC2
SLC2A14		EFCAB14			AIFM1
H4-16		TRIB2			PDK3
EPS8		TUBG1			SUV39H1
IPO8		FLJ44635
PRICKLE1		HMG20A
SCAF11		KLHL31
SLC38A1		SLC4A8
ADCY6		TCTA
ARF3		ADPRH
KMT2D		SCN4A
FAIM2		CNNM4
RACGAP1		EPHB2
KRT80		BCL2L2
RARG		POFUT2
ANKRD52		ST6GALNAC6
DCTN2		EXTL3
PTPRB		LAMC2
KRR1		ZNF586
CDK17		HPS6
SART3		ANKRD26
PPTC7		C17orf102
RAB35		NLRP2
PXN		ATG4A
ANKLE2		PROX2
CCND2		FRMPD4
ENO2		C3orf80
FOXJ2		CKLF
GABARAPL1		CREM
EMP1		ZDHHC8
DDX11		PFN4
SLC48A1		NBPF9
ACVR1B		CABYR
TARBP2		ANKZF1
MYL6		ZNF578
NAB2		NBPF20
LRP1		NBPF8
MBD6		ITGB5
SLC16A7		NBPF14
HMGA2		NBPF12
CCT2		SLC9A3
CNOT2		IL10RA
METAP2		IQCE
APAF1		NBPF15
WASHC4		SMG9
ERP29		CORO2B
PTPN11		SEMA6D
OAS3		ENKUR
PLBD2		SNX32
OGFOD2		VSIR
ARL6IP4		ANKMY1
KMT5A		RTN4RL1
TMED2		FUT7
ZNF664		IGSF3
BRI3BP		PIK3C2B
USP12		MIB1
KATNAL1		PDK2
ZMYM2		ACACB
PABPC3		LSS
B3GLCT		HES2
NHLRC3		C9orf170
AKAP11		CTU1
LACC1		KCNH4
WDFY2		ASXL3
NDFIP2		SOCS4
RAP2A		SPNS2
CHAMP1		CALHM5
NDRG2		CA12
CHD8		NLRP1
SLC22A17		MIGA1
BAZ1A		CST9
FBXO33		DYNLRB1
DDHD1		EIF5A2
SGPP1		PRXL2A
MIDEAS		PLK3
ANGEL1		COG3
BTBD7		ISX
GSC		SAA2-SAA4
WARS1		ANKH
XRCC3		CECR2
CDCA4		MAT1A
ABHD4		ACADS
AKAP6		BHLHE41
GNG2		TXNRD3
PELI2		SAA4
SUSD6		LIMA1
FLRT2		ITPRID2
CALM1		PGC
PAPOLA		DMC1
EIF5		EIF4E2
TTBK2		ALX3
TP53BP1		SLC35C1
MYO1E		NCR3LG1
DPP8		CER1
ARPIN		RBCK1
SELENOS		SP5
THBS1		DCP1A
CHAC1		ODAPH
MGA		TMEM72
PDIA3		KLHL25
SORD		TREML2
TMOD3		TRIM65
GCOM1		ACTR10
MYZAP		MTSS1L
RAB8B		SLC46A2
APH1B		PSMG3
SNX1		PPP1R16B
DIS3L		GDNF
SMAD6		MBLAC1
GLCE		MRPL43
NEO1		TSTA3
PML		GBP2
ISLR		H6PD
CSK		SSX2B
COMMD4		TCEANC2
SNX33		SERTAD1
IREB2		HDAC11
ZNF592		SH2B3
AEN		CYYR1
ABHD2		SLCO3A1
TICRR		RIMKLA
FURIN		CLMP
IGF1R		KRT85
ALDH1A3		LRTOMT
FBXL16		PKP1
UNKL		C8orf33
ADCY9		SSX2
GLYR1		TP73
USP7		ABR
GPRC5B		TRIOBP
DCUN1D3		FAM43B
USP31		FER
CDIPT		PPM1F
ZNF764		ARNT2
CDH11		PATZ1
EXOSC6		FAM178B
MTSS2		MEGF8
ZFHX3		P2RX7
TAF1C		FPR3
CAPN15		ZCWPW2
RAB40C		C1orf116
RHBDL1		NFAM1
CCNF		MLLT6
TBC1D24		KIF21B
AMDHD2		C3orf62
SRRM2		MKNK1
PAQR4		LYPLA2
TNFRSF12A		STK32B
DCTN5		CES3
TNRC6A		PSTPIP2
SBK1		KLK5
SPNS1		STIMATE
QPRT		FFAR4
MAZ		ADAM11
ASPHD1		PLCB1
CHD9		SLC28A2
COQ9		NTF4
POLR2C		HDC
MMP15		GLYCTK
GINS3
C16orf70
EDC4
SLC7A6
VPS4A
NIP7
PDPR
PSMD7
CDH13
GSE1
SPATA33
RFLNB
MNT
CAMTA2
DVL2
CLDN7
ZBTB4
PLD6
FLCN
KIAA0100
TIAF1
NUFIP2
RFFL
AC004223.3
FBXL20
ACLY
STAT5B
EZH1
BRCA1
GFAP
COX11
TRIM25
CYB561
CCDC47
SMARCD2
DDX5
CDC42EP4
NAT9
GGA3
GRB2
CASKIN2
RNF157
MXRA7
CANT1
ACTG1
FAAP100
MAFG
MINK1
SLC2A4
MPDU1
PFAS
MPRIP
GID4
MAPK7
TNFAIP1
RPL23A
TAOK1
TP53I13
CPD
SUZ12
UNC45B
SLFN5
AP2B1
LASP1
NKIRAS2
NBR1
NMT1
ITGB3
KPNB1
ITGA3
PPM1D
MAP3K3
TMEM104
RPTOR
MRPL12
SPIRE1
ZNF24
RPRD1A
CBLN2
TWSG1
IMPA2
RNMT
C18orf25
ST8SIA3
R3HDM4
TMEM259
KLF16
MOB3A
LMNB2
SIRT6
DNMT1
BRD4
WIZ
SLC35E1
UNC13A
POU2F2
EML2
SIX5
ZC3H4
BBC3
KDELR1
SLC17A7
NUP62
BSG
WDR18
PWWP3A
DAZAP1
SCAMP4
GNA11
FEM1A
P2RY11
ICAM1
PDE4A
SLC44A2
CARM1
PLPPR2
MYO9B
CCDC124
PIK3R2
AC007192.1
ARMC6
GATAD2A
ZNF714
ZNF254
ZNF507
SIPA1L3
PAK4
MED29
PSMC4
BCKDHA
AC011462.1
NECTIN2
BLOC1S3
POLR1G
PPP5C
SAE1
PPP2R1A
ZNF264
ZNF324
LAPTM4A
SDC1
SLC30A3
STRN
COX7A2L
LRPPRC
MCFD2
CALM2
PSME4
RTN4
CNRIP1
FAM136A
ADD2
CYP26B1
SFXN5
RAB11FIP5
RETSAT
STARD7
IL1A
MAP3K2
POLR2D
AMMECR1L
HS6ST1
ATP5MC3
TFPI
TMEM237
METTL21A
FZD5
LANCL1
IGFBP5
KIF1A
HDLBP
STK25
SELENOI
ATRAID
EPAS1
SPTBN1
REL
UGP2
LGALSL
CEP68
ACTR2
ANTXR1
RPIA
CIAO1
NCK2
TTL
POLR1B
PTPN4
UGGT1
MGAT5
SPOPL
RIF1
MARCHF7
CERS6
PLEKHA3
CFLAR
ZDBF2
ATIC
PNKD
EFHD1
ATG16L1
UBE2F-SCLY
DUSP28
TBC1D20
SNRPB
CENPB
SLC23A2
KIF16B
SNX5
NAPB
NOL4L
NFS1
AL109827.1
BLCAP
TGM2
PREX1
B4GALT5
PEDS1-UBE2V1
UBE2V1
APCDD1L
YTHDF1
ZNF512B
STK35
DSTN
XKR7
TM9SF4
TP53INP2
SRSF6
TTPAL
YWHAB
STK4
ZSWIM3
SLC2A10
ARFGEF2
FAM210B
RAB22A
ADAMTS5
SIK1
NCAM2
BACH1
SLC5A3
ADARB1
PCNT
PRMT2
DGCR2
RTL10
TXNRD2
ZNF70
THOC5
PISD
RTCB
FOXRED2
CSNK1E
JOSD1
SUN2
NAGA
CYB5R3
ALG12
ZNF74
MED15
LZTR1
SNRPD3
AC004832.3
HMOX1
GGA1
H1-0
TNRC6B
XPNPEP3
EP300
CCDC134
SREBF2
NUP50
ZBED4
TRABD
PPP6R2
IQSEC1
TBC1D5
SLC4A7
CMTM6
TMPPE
IP6K2
PRKAR2A
RHOA
CISH
TWF2
FAM107A
TMF1
TOMM70
GSK3B
LRRC58
MYLK
H1-10
SERP1
SSR3
GNB4
BHLHE40
TATDN2
SYN2
TMEM43
SLC6A6
CAPN7
CRTAP
MOBP
TRAK1
P4HTM
HEMK1
RAD54L2
APPL1
SLMAP
PTPRG
MITF
CEP97
PHLDB2
SIDT1
PARP14
SEC22A
RAB7A
CDV3
ZBTB38
RAP2B
TIPARP
PPM1L
GPR160
TTC14
PAK2
LMLN
SLC26A1
LETM1
MFSD10
LRPAP1
AFAP1
TAPT1
LCORL
KCNIP4
RELL1
APBB2
SGCB
CLOCK
CNOT6L
MANBA
UBE2D3
CAMK2D
SETD7
OTUD4
FGFR3
NSD2
ADD1
TADA2B
NWD2
UBE2K
GUF1
PARM1
SEPTIN11
ANK2
NAA15
SNX25
TPPP
LPCAT1
NUP155
IL6ST
WDR41
HOMER1
TMEM167A
TICAM2
TMED7-TICAM2
IRF1
SEPTIN8
CDC23
DPYSL3
CD74
SPARC
FBXW11
STC2
KIAA1191
MGAT1
OTULIN
C5orf51
ITGA2
ERBIN
MAP1B
HMGCR
SCAMP1
LNPEP
RGMB
DCP2
C5orf24
PCBD2
PCDHGC3
PCDHGA2
PCDHGA1
PCDHGC5
PCDHGC4
PCDHGA12
PCDHGB6
PCDHGA5
PCDHGA7
PCDHGA6
PCDHGA8
PCDHGA10
PCDHGA11
PCDHGB4
PCDHGB7
PCDHGB1
PCDHGA3
PCDHGA9
PCDHGB3
PCDHGA4
PCDHGB5
ARHGAP26
TCOF1
NDST1
SYNPO
SLC36A1
G3BP1
LARP1
TTC1
ERGIC1
CREBRF
NSG2
ARL10
TMED9
MAML1
SQSTM1
EXOC2
TXNDC5
BLOC1S5-TXNDC5
H4C4
H4C8
H4C13
LEMD2
SRPK1
STK38
TRAM2
DST
SLC17A5
COL12A1
LYRM2
MMS22L
SIM1
LAMA4
ECHDC1
BCLAF1
NUP43
AGPAT4
FOXF2
TMEM14C
JARID2
H4C1
H4C3
H4C5
H4C6
BTN3A2
H2AC11
ZKSCAN8
UHRF1BP1
ANKS1A
FANCE
SRSF3
C6orf89
TAF8
CNPY3
TJAP1
NT5E
POU3F2
FOXO3
ARFGEF3
TMEM181
TMEM184A
CYTH3
KDELR2
ZNF12
HOXA9
HOXA10
KBTBD2
NUDCD3
TMEM120A
CACNA2D1
CDK6
BET1
TECPR1
PDAP1
MAP11
EPHB4
SYPL1
FAM3C
NDUFA5
SLC35B4
CREB3L2
HIPK2
KDM7A
SLC37A3
KMT2C
GET4
FOXK1
SLC29A4
ZNRF2
EPDR1
DBNL
ZMIZ2
ASL
CRCP
TMEM248
POM121
CASTOR2
VPS50
COL1A2
ZNF655
CUX1
CAPZA2
FLNC
IRF5
LUC7L2
FMC1-LUC7L2
ATP6V0E2
ZBED6CL
UBE3C
SOX7
PINX1
PSD3
BPNT2
ASPH
ASAP1
JRK
DGAT1
CYHR1
KBTBD11
MTMR9
SLC7A2
ATP6V1B2
CHMP7
DPYSL2
CHCHD7
CHD7
ESRP1
BAALC
TRIB1
EFR3A
THEM6
ZNF707
LRRC14
KIAA2026
HAUS6
BAG1
FAM214B
SIT1
ZBTB5
CEMIP2
UBQLN1
GAS1
FANCC
PTCH1
CDC14B
PTBP3
INIP
PHF19
RC3H2
ZBTB6
NIBAN2
FAM102A
PTGES2
FNBP1
UCK1
MED22
REXO4
TMEM250
SEC16A
NOTCH1
DENND4C
MTAP
NTRK2
RGS3
ZNF618
ATP6V1G1
SLC27A4
SET
LRRC8A
PHYHD1
DIPK1B
MID1
GEMIN8
SCML2
TAB3
MED14
PIM2
GRIPAP1
SHROOM4
PHF8
ZMYM3
TSC22D3
LAMP2
HS6ST2
IRAK1
MECP2
UBL4A
CTAG2
PLCXD1
GYG2
SCML1
PDHA1
EIF2S3
PRRG1
JADE3
TSPYL2
MSN
AR
RNF128
SLC6A14
HPRT1
HTATSF1
FMR1
HMGB3

## Sheet: miR-125b-5p
starbase	Targetscan	miRDB	miRTarBase	starbase|Targetscan	starbase|miRDB	starbase|miRTarBase	Targetscan|miRDB	Targetscan|miRTarBase	miRDB|miRTarBase	starbase|Targetscan|miRDB	starbase|Targetscan|miRTarBase	starbase|miRDB|miRTarBase	Targetscan|miRDB|miRTarBase	starbase|Targetscan|miRDB|miRTarBase
NADK	NLRC5	FREM1	HMGA1	LUZP1	FBXO42	PLEKHG5	NPL	PPP1CA	KLF13	KIAA0319L	ARF3	SORT1	PLEKHA8	E2F2
GNB1	BIN2	GCNT1	GLI1	NUDC	RIMS3	HDGF	C19orf38	IKZF4	CYP24A1	PPT1	DYRK2	MCL1	ABTB1	MTF1
RPL22	RIN3	NIPAL4	SMO	CELSR2	ABL2	RASAL2	SLC25A35	PTH1R	ENPEP	VTCN1	SLC7A6	SH3BP5L	TBC1D1	DRAM2
KLHL21	TIFAB	JADE2	TP53	TSPAN14	SLC45A3	FRAT2	SSTR3	IPPK	LACTB	CDC42SE1	NKIRAS2	CGN	RPS6KA1	YOD1
GPR157	PSME3	KIAA1841	CEBPG	EEF1G	TMEM63A	SLC35G1	ZFP62	IKZF3	CCNJ	RIT1	CSNK2A1	BTG2	BCL2L2	IL6R
CLSTN1	C17orf103	SLC37A2	AKT1	UVRAG	KIF1B	IGF2	KCNIP3	RNF144A	ULK3	SMG5	IP6K1	SPRTN	BCL2	SGPL1
HSPB7	RS1	MORC2	CDKN2A	USP12	TNFRSF1B	DKK3	TTPA	C2orf88	LIN28A	STX6	CLDN12	LIPA	VDR	ANAPC16
EPHA2	AQPEP	UCK2	KRT7	CHAMP1	TMEM50A	EHD1	C1orf210	ERBB2	NEU1	ZNF281	DGAT1	MAP3K11	SIRT7	ETS1
CPLANE2	GREB1L	SYDE2	CASC3	CCDC85C	SELENON	FZD4	DOCK3		PPAT	SZRD1		EIF1AD	NCOR2	KLC2
ECE1	SMEK1	PPIL2	RPL29	PELI2	THEMIS2	CD44	ENTPD1		EPO	KPNA6		ZNF385A	TACC2	ERBB3
HSPG2	TMEM180	PDZD3	PIGF	OTUB2	KIAA1522	KMT2D	C6orf47		QSOX2	DPH2		DUSP6	GAB2	TDG
IFNLR1	SLC39A13	TMEM120B	BCL3	MYO1E	LEPROT	E2F7	OLFML2A		ABCC4	FOXD2		COPZ1	FAM174B	STARD13
RSRP1	KCNJ9	FIBP	SMAD4	RAB8B	SLC6A17	HMGA2	SAMD14		RYBP	OSBPL9		SLC7A1	PPM1H	ZFYVE1
SLC9A1	DNAL4	PHF20	MMP13	NEO1	RAP1A	EIF5	HINFP		PRKRA	PRKAA2		BMF	TEF	SEL1L
WASF2	CDKN2B	WARS	MAPK14	ALDH1A3	PBX1	GOLGA8A	TSTA3		FMNL3	LRRC8B		EXOC7	EIF5A2	UBR7
BSDC1	FAM134A	PPME1	MUC1	RFFL	POU2F1	GOLGA8B	SH3TC2		FGFR2	SNX27		PCTP		ARID3B
AK2	GLTP	TAZ	NES	TAOK1	BLZF1	NTRK3	KCNK10		KIF24	PPP1R12B		PPP1R37		C15orf39
PHC2	IFNG	DIS3L2	SLC16A4	MAP3K3	RALGPS2	ZNF592	SLC25A15		BCKDK	TMCC2		SEMA4C		SEMA4B
ELOVL1	TMEM19	IL31	UBA6	SMAD2	IBA57	IGF1R	UBE2G1		GRIN2A	FAM107B		MFSD9		CDH5
HECTD3	GFOD2	DTX4	RGS19	KLF16	CPEB3	UNKL	PSTPIP2		EXTL3	ITGA8		KCNS3		CBFB
GPBP1L1	GPALPP1	SLITRK6	HSPA1B	BRD4	OPALIN	SRRM2	CGREF1		NBPF11	IPMK		HK2		DHX33
ATPAF1	GSTM5	INTS7	ADM	WIZ	SHTN1	MON1B	ZSWIM5		LSS	UBTD1		RMND5A		STAT3
COA7	VAV3	RASGRF1	THUMPD3	SLC17A7	ZNF518A	ACLY	SCN2B		PANK1	CNNM1		CTDSP1		VPS4B
OMA1	PARP11	MAP3K13	RHOV	ADD2	LCOR	TMEM101	KLHL31		CRTC1	RBM20		SAMD10		MKNK2
SSX2IP	KIAA0247	SEMA4F	R3HDM2	GRHL1	HIF1AN	SMARCD2	ST8SIA4		LYPLA2	TMEM135		SLC19A1		C19orf54
TGFBR3	AL626787.1	EVA1A	SHMT1	SLC23A2	MFSD13A	KPNB1	TYSND1		BMPR1B	M6PR		BCL2L13		ARID3A
GCLM	C4orf19	TNFSF4	XIAP	ZNF512B	TRAF6	EPOR	RABEP2			NCKAP5L		MTMR3		HOXD1
RHOC	FUT1	FAM169B	CNGB1	RAB22A	CDC42BPG	LSM4	TMEM161B			TRIAP1		EDEM1		STOX2
TXNIP	PHF15	GANC	THAP3	SREBF2	SYVN1	BBC3	VPS36			SCARB1		TRIM71		LIFR
OTUD7B	SGOL1	RHOQ	WDR11	NUP50	MAP6	PTBP1	NAIF1			RASSF3		SCARB2		PPP2CA
MRPL9	SMCR8	TLE3	CD320	RAD54L2	TMEM123	CCDC124	ST6GALNAC6			MSRB3		REST		ANKRD33B
S100A13	FBXO10	FBXW4	HOXA13	ZBTB38	PCSK7	LONRF2	EIF2B5			CPSF6		TET2		SLC35A4
SLC39A1	MAF	SLC46A3	SMYD5	TADA2B	TUB	MAP3K2	USP2			PPM1A		ZSWIM6		ATXN1
AL358472.7	BTN2A2	TSNARE1	DHX57	PARM1	ESRRA	SNRPB	KCTD21			PPP2R5C		APC		BAK1
ADAR	TAT	KCNA1	HKR1	MAP3K1	GRK2	BACH1	ACSL6			FRMD5		EPHA7		PRDM1
SHC1	KCNJ6	HAPLN1	HIST2H2BF	HMGCR	FUT4	LIF	NRXN1			OAZ2		IRF4		PODXL
ARHGEF2	RAD51L3-RFFL	MAP3K9	BCOR	LNPEP	NKAPD1	TNRC6B	KCNH4			NIPA1		E2F3		TOR2A
SSR2	FAM65B	FAM71D	MYEF2	G3BP1	RBM7	RAF1	ARSI			ALPK3		LIN28B		MAN1B1
MEX3A	UBASH3B	ZNF80	S100A8	TMED9	ARCN1	IFRD2	ZNF704			AKAP13		TNFAIP3		SUV39H1
MEF2D	FHAD1	FLVCR2	CCNE1	SIM1	MLF2	SSR3	CASP2			UBN1		MFHAS1
ETV3	JHDM1D	ADAM28	KIAA0141	ZNF12	BCAT1	SPATA5	ZNF792			PMM2		ZNF395
TAGLN2	FAM46A	MYT1	NPM1	B4GALT1	ATP5MC2	STC2	GOLGA5			FLOT2		TP53INP1
NECTIN4	COL11A2	RFXANK	SMIM8	SIT1	PAN2	PCDHGB2	RASGRF2			PIP4K2B		EIF4EBP1
RC3H1	TBC1D8B	AMIGO2	CEP170	ZNF618	BAZ2A	TNFRSF10B	HOXD9			GJC1		MEGF9
ARPC5	NRG3	NT5DC1	SIK2	SLC27A4	NEMP1	PABPC1	H6PD			SLC16A6
NIBAN1	TMEM170B	MAMDC2	HMGN1	FMR1	SLC6A15	GOLGA1	RBM24			CYTH1
TPR	HOXB3	HCN3	ILVBL	HMGB3	CORO1C	SET	TRIB2			TBC1D16
CD34	SEPT11	IL16	LTV1		DDX54	PHF8	TBX4			DUS1L
LPGAT1	THRA	TMPRSS13	MYO19		MSI1		IGSF11			PAFAH1B1
PTPN14	TXNDC16	LRP4	CHMP3		VPS37B		COL4A3			CYB5D1
SLC30A10	FAM89B	TRIM9	CEBPA		SBNO1		CHTF8			SARM1
WDR26	STMN3	TOMM40	ADRM1		FAM234B		CSRNP1			DDX42
CDC42BPA	FAM73A	TMEM132E	EEF1A1		DAZAP2		ENTPD4			TSEN54
TAF5L	GXYLT1	CACNB3	SUPT6H		ESYT1		TIMM17B			MAPRE2
C1orf198	CRAMP1L	BCAN	PDS5A		TMTC2		LGI2			DIRAS1
ERO1B	LEP	TTC7A	HNRNPK		TXNRD1		GPR153			ZBTB7A
HNRNPU	SGSM2	DIP2A	ZMYND11		ISCU		CECR2			DPP9
PLEKHN1	ONECUT2	GALNT14	PMAIP1		RFC5		ANKRD13B			TMED1
B3GALT6	ZNF710	LBH	VCL		P2RX4		XKRX			RAB3D
SPSB1	CAMK4	MEMO1	MRTO4		AMER2		RNF217			ELL
UBIAD1	BTN2A1	TRMT5	ZNF483		LIG4		SLC35C1			SERTAD3
AGTRAP	MAPK10	MAP3K10	VDAC1		HOMEZ		SLC4A8			MAP2K7
EFHD2	ZNF148	LYZL6	SMC6		NIN		MEGF8			SWSAP1
CDC42	ARHGEF1	CBLL1	PTOV1		AREL1		RFX5			ZSWIM4
LDLRAP1	VANGL2	SPTB	COX7C		PPP4R3A		ELAVL4			ZNF304
WDTC1	CPM	PCDH7	NSUN2		DICER1		RFX3			MGAT4A
SESN2	B4GALNT3	GPATCH8	RASGRP1		KHNYN		LPCAT4			SCLY
TINAGL1	SCRT1	ORC2	DYNC2H1		GEMIN2		GDNF			CDS2
KHDRBS1	CPEB4	BCL2L14	CARHSP1		DAAM1		ASXL3			RBM38
TXLNA	CNNM2	USP38	RPS7		SLC39A9		ZNF699			BRWD1
HDAC1	MBNL3	MAPK12	GPRIN1		ZSCAN29		MIB1			FAM118A
ZNF362	SOX12	PADI2	CREBBP		PRTG		SH2B3			NUP210
ZSCAN20	SLCO2B1	FMO2	NDOR1		BNIP2		RASGEF1A			SLC26A6
MAP7D1	TSKU	TAF9B	KHSRP		RORA		ZBTB37			BAP1
AKIRIN1	ACVR2B	MCTP2	GABRB3		PEAK1		PHYHIP			RAB6B
PPIE	ABAT	CEP85	CDRT4		ANPEP		ATXN3			ATP13A3
PPCS	SUV39H2	C1orf74	RPLP0		HDDC3		CORO2B			NBEAL2
PTPRF	UHRF1BP1L	SEC14L2	CHPF2		DNAJA4		MBOAT2			FNDC3B
ATP6V0B	FRAS1	ZNF691	RPS3A		PGP		NCAN			DVL3
B4GALT2	RNASEH2C	PLEKHM3	PRKAG1		SMG1		NCLN			WDR1
RNF220	SYT7	MMP11	LBX2		GGA2		VCPIP1			GRSF1
HOOK1	ZBTB47	ANKRD42	SLC9A3R2		RHOT2		ADAM11			ATP10D
AK4	SCARF1	LRRC10B	STRN3		SETD6		SCN4B			FAT4
SLC30A7	FOSL2	UBR2	SLC25A1		IST1		SOCS4			GALNT7
CYB561D1	SRGAP2	SPATA31D4	ZNF212		MYO18A		DCP1A			PRRC1
STRIP1	MAPK1IP1L	ASIC1	LTA4H		CACNB1		SORCS2			CDK19
PTGFRN	TMEM110	SPATA31D3	B4GALT3		RETREG3		SCUBE3			PRSS35
TENT5C	TNFAIP8	SLC4A4	PIP4K2C		DUSP3		TGFBR1			YWHAG
TARS2	SLC31A1	SULT4A1	FXR1		ZNF652		ACACB			SMURF1
ZNF687	RAB3C	KDM4C	UNG		VEZF1		BSN			ACHE
HAX1	SPATS2	EBF4	HSPD1		RAPGEFL1		FAM43B			CCDC71L
ZBTB7B	CPNE2	WDR5	CMTM4		MLX		SOX11			TMEM168
RAB25	RBFOX2	PCDH15	HUWE1		CNTNAP1		PIK3C2B			SUN1
SLC25A44	STX7	LPAR4	LUC7L3		TLK2		RND2			RBAK
PEAR1	ABI2	CLN6	RNH1		CDR2L		RIMKLA			STC1
KIRREL1	GATSL2	MRAP	UBAP2L		ABHD3		CDK16			AGO2
ATP1A2		ZDHHC9	PLXND1		SS18		SESTD1			BAG4
MPZL1		MED20	RRP7A		IER3IP1		ELAC2			PTAR1
IER5		PCGF6	RPS12		C18orf54					NR6A1
CACNA1E		PCLO	PDZD11		SLC1A5					FAM78A
NR5A2		ELOVL4	GRINA		AKT1S1					ACER2
MAPKAPK2		LRFN2	RNASEH2A		CAMSAP3					UBE2R2
IL24		CRIPT	MTMR4		ATG4D					DNAJB5
UTP25		KCNH7	ABCC1		IER2					RUSC2
CENPF		FBXW8	NDC1		MAU2					ZBTB34
FBXO28		C7orf26	SMC2		KCTD15					GPR107
GALNT2		DRP2	MATR3		EHD2					AIFM1
KCNK1		DLD	TARDBP		CYTH2					PDK3
MTR		TRIL	FBN1		BCL2L12
DESI2		SCRT2	NNT		KMT5C
PIP4K2A		CACNA1B	STARD8		RPL28
ARHGAP12		EAF1	DDX50		ZNF460
ZNF248		ZDHHC23	GANAB		ZNF543
ERCC6		DNAJC14	NUP93		ATL2
JMJD1C		CMTR2	NUP205		TGOLN2
PBLD		POGLUT1	MMAB		SP3
PSAP		HTR6	HSPBP1		GTF3C3
MICU1		ATXN7	PLA2G4F		INO80D
ANXA7		SCARA5	SINHCAF		EPHA4
USP54		SAXO1	DHX38		HADHB
WAPL		PHKA1	PRDX2		LCLAT1
SORBS1		CCR5	FAM208A		MRPL30
ERLIN1		BORCS6	ZDHHC5		TMEM177
OGA		LYPD6	FAT1		PTPN18
LDB1		RNF168	ND6		PKP4
NT5C2		EDN1	EHMT1		GLS
ABLIM1		STXBP5L	SUGP2		BMPR2
FAM53B		ST6GALNAC5	GALNT18		RETREG2
NET1		CARS2	SPEN		COPS7B
CACNB2		SPSB4	FBXO38		SH3BP4
WAC		LOC101928841	FAM91A1		GPC1
ZNF37A		PSAPL1	EMD		ZNF343
NRBF2		USP46	AKAP2		NECAB3
SLC29A3		ASB13	PCBP2		NDRG3
CHST3		PTK7	SDHB		SOGA1
DDIT4		ESRRG	PSMB1		PANK2
PPIF		SPEG	TAF15		PHACTR3
EIF5AL1		ANO6	CSRNP2		OGFR
SCD		AP5Z1	RANBP2		HIC2
BTRC		ITCH	SEC24A		UBE2L3
SUFU		P2RY2	TNKS1BP1		ZNRF3
SFXN2		MBD1	ESRP2		MTFP1
PLEKHA1		GPC6	RPL35A		MICALL1
ACADSB		PLCH2	TMEM2		ZC3H7B
AC132217.2		ARSD	MTRF1L		DUSP7
NAP1L4		CCDC142	THRAP3		DENND6A
OSBPL5		SLC8A2	PABPC4		KPNA4
LIN7C		PLA2G5	RPL3		ABCC5
CD59		SEC61A2	AURKB		BRPF1
SLC1A2		CORO2A	TIMM23		DAG1
AMBRA1		KLHL6	WNK1		ABHD6
OSBP		STX18	MED1		PLXNA1
VPS37C		MARK1	FBXL20		KLHL24
AHNAK		NATD1	PSAT1		FBXO45
AP002990.1		ATP6AP1L	BTBD3		MXD4
NXF1		GORASP1	PTGES		ELOVL6
MEN1		NEDD9	MEPCE		ANKRD50
CDCA5		PIK3R5	PKM		PGRMC2
LTBP3		RTP1	IRS4		ZNF827
C11orf68		PLAGL1	NRDC		PI4K2B
B4GAT1		GJC3	ATP5B		RUFY3
DLG2		C10orf105	FAM199X		SLC38A9
CREBZF		ARRB1	NRARP		NDUFA2
CHORDC1		LZTS1	THUMPD1		GNPDA1
POGLUT3		GLB1L2	HBS1L		PRELID2
ARHGAP20		ANO3	RIMS4		ADAM19
SIK3		MYCN	MTMR12		CCNJL
IFT46		CDKL5	NME2		RNF44
BCL9L		UNC5C	TMEM9		ITGA1
HYOU1		CALCOCO2	ACSS1		SNX18
MCAM		PACS2	USP8		AGGF1
NECTIN1		TOX	FUS		ABLIM3
SIAE		TACR1	PAM		RIPOR2
OPCML		GPR39	NPTN		GTPBP2
NCAPD3		WIPF2	NEBL		TENT5A
PSMD13		FAM131B	PARP1		GOPC
PGGHG		ZBTB43	RPS28		SOD2
TMEM80		CD5L	LSM14B		RREB1
TSPAN4		C17orf51	C1orf109		SIRT5
CD81		CBX7	C17orf80		ZNF76
TRIM22		ATP1B4	EMC1		BRPF3
HTATIP2		HNRNPUL2	ETF1		SRF
HIPK3		ARMC7	TIMM10		GJA1
CAPRIN1		CD69	RFWD3		ENPP1
FJX1		PROX1	ABL1		ULBP1
CD82		KCNJ12	MXD1		QKI
CRY2		CXCL13	PIAS3		RAPGEF5
NDUFS3		FGB	PIK3CD		GRB10
PTPRJ		MYL9	GSS		TSPAN12
MYRF		TAP2	IKZF2		LFNG
FADS2		MTMR6	ICAM2		ZKSCAN5
NAA40		ADCY1	TMEM136		MTUS1
OTUB1		MYO1D	AHRR		BIN3
PLCB3		PXMP4	SCNN1A		PDE7A
CAPN1		APOBEC4	VPS51		UBE2W
CDC42EP2		KIF18B	SEC14L3		TRPS1
AP000944.5		CYFIP2	PLXDC1		ADAM9
RAB1B		ITGA9	SPHAR		ZNF707
BBS1		PORCN	RAB4A		NFIB
AP002748.5		LRP3	OPRL1		ARHGEF39
KDM2A		C7orf43	NUP37		SEMA4D
PPP6R3		SHISAL1	ARIH2		DPM2
IGHMBP2		SLC4A10	CENPP		CDC37L1
CTTN		CCNC	LINS1		MFSD14B
RNF169		KDM4B	GJB7		CRB2
DDIAS		KLRC2	SIX1		PTPA
PANX1		PNPLA1	BACE2		RABL6
ENDOD1		SRRM3	NEGR1		DYNLT3
ATM		ZBTB11	HID1		IQSEC2
ZC3H12C		ELMSAN1	EIF4E
KMT2A		AGXT2	TMEM59
TLCD5		CCR2	KRTAP5-9
KDM5A		ADAMTS14	PFKM
SLC2A14		DLGAP1	C2orf15
H4-16		HIVEP2	HRH4
EPS8		FKTN	ASB16
SLCO1A2		EFCAB14	ZNF177
IPO8		TUBG1	CD244
PRICKLE1		FLJ44635	PTGS1
SCAF11		HMG20A	GPAT4
SLC38A1		TCTA	HMGCLL1
ADCY6		ADPRH	C1D
FAIM2		SCN4A	SPHK1
RACGAP1		DNAL1	MMP2
KRT80		CNNM4	MMP26
RARG		USP37	SFRP5
ANKRD52		ANTXR2	Fas
DCTN2		EPHB2	APLN
CTDSP2		POFUT2	PIK3CB
PTPRB		LAMC2	ALOX5
KCNC2		ZNF586	EGFR
KRR1		HPS6	TNF
CDK17		LOXL1	ANGPT2
SART3		ANKRD26	FES
PPTC7		C17orf102	FZD6
NAA25		NLRP2	CDKN2D
RAB35		ATG4A	JAK2
PXN		GGT7	HOTTIP
ZCCHC8		PROX2	FBXL18
ANKLE2		THY1	MUM1
CCND2		FRMPD4	NF2
ENO2		TSTD2	TMEM63C
FOXJ2		MLYCD	RSG1
EMP1		C3orf80	TNPO3
DDX11		FOXK2
SLC48A1		CKLF
TMBIM6		IMPAD1
ACVR1B		CREM
SP1		NUMBL
TARBP2		VWC2
MYL6		ZDHHC8
NAB2		PFN4
LRP1		NBPF9
MBD6		CABYR
SLC16A7		ANKZF1
CCT2		KCNB1
CNOT2		TTC30B
METAP2		ZNF578
APAF1		BDH1
WASHC4		LURAP1L
ERP29		NBPF20
PTPN11		NBPF8
OAS3		ITGB5
PLBD2		NBPF14
OGFOD2		NBPF12
ARL6IP4		TMLHE
KMT5A		SLC9A3
TMED2		IL10RA
ZNF664		ETV6
BRI3BP		IQCE
KATNAL1		NBPF15
COL4A1		SMG9
ZMYM2		SEMA6D
PABPC3		ENKUR
B3GLCT		SNX32
NHLRC3		VSIR
AKAP11		ANKMY1
LACC1		RTN4RL1
WDFY2		FUT7
NDFIP2		IGSF3
RAP2A		PDK2
NDRG2		RNF121
CHD8		NRM
SLC22A17		SLC24A2
FBXO33		HES2
DDHD1		C9orf170
SGPP1		CTU1
MIDEAS		HNRNPR
ANGEL1		SPNS2
BTBD7		ST6GAL1
GSC		ACVR2A
WARS1		CALHM5
XRCC3		CA12
CDCA4		NLRP1
ABHD4		MIGA1
AKAP6		CST9
GNG2		DYNLRB1
GALNT16		RHOBTB2
SUSD6		PRXL2A
FLRT2		PLK3
CALM1		COG3
PAPOLA		TREML2
TTBK2		ISX
TP53BP1		SAA2-SAA4
DPP8		ANKH
MYO9A		MAT1A
EDC3		TMEM198
ARPIN		OVOL1
SELENOS		ACADS
THBS1		BHLHE41
CHAC1		TXNRD3
MGA		SAA4
PDIA3		LIMA1
SORD		PGAP3
GCOM1		ITPRID2
MYZAP		PGC
APH1B		DMC1
SNX1		EIF4E2
DIS3L		ALX3
SMAD6		NCR3LG1
GLCE		CER1
PML		RBCK1
ISLR		SP5
CSK		PPP1R9B
COMMD4		ODAPH
SNX33		TMEM72
UBE2Q2		KLHL25
IREB2		ACTR10
AEN		ACVR1C
ABHD2		MTSS1L
TICRR		MEIS2
FURIN		SLC46A2
ASB7		DPF2
FBXL16		PSMG3
ADCY9		PPP1R16B
GLYR1		MBLAC1
USP7		MRPL43
GPRC5B		GBP2
DCUN1D3		SSX2B
USP31		TCEANC2
CDIPT		SERTAD1
ZNF764		HDAC11
CDH11		FAM129B
EXOSC6		CYYR1
MTSS2		SLCO3A1
ZFHX3		CLMP
TMEM170A		KRT85
TAF1C		LRTOMT
ZDHHC7		PKP1
CAPN15		C8orf33
RAB40C		SSX2
RHBDL1		TP73
CCNF		ABR
TBC1D24		TRIOBP
AMDHD2		ALDH3A2
PDPK1		FER
PAQR4		ASB6
TNFRSF12A		PPM1F
DCTN5		ARNT2
TNRC6A		PATZ1
SBK1		FAM178B
SPNS1		P2RX7
QPRT		ZNF236
MAZ		FPR3
ASPHD1		ZCWPW2
CHD9		C1orf116
RSPRY1		NFAM1
COQ9		MLLT6
POLR2C		KIF21B
MMP15		ZC3H12B
GINS3		C3orf62
C16orf70		MKNK1
EDC4		DCX
SNTB2		STK32B
VPS4A		CES3
NIP7		KLK5
PDPR		STIMATE
ATXN1L		RNF144B
PSMD7		FFAR4
CDH13		PLCB1
GSE1		SLC28A2
SPATA33		NTF4
RFLNB		HDC
MNT		TRAPPC6B
CAMTA2		ZNF780B
DVL2		GLYCTK
CLDN7
ZBTB4
ZNF624
PLD6
FLCN
KIAA0100
FAM222B
TIAF1
NUFIP2
AC004223.3
STAT5B
EZH1
BRCA1
GFAP
TRIM25
CYB561
LIMD2
CCDC47
DDX5
CDC42EP4
NAT9
GGA3
GRB2
RNF157
MXRA7
CANT1
ACTG1
FAAP100
MAFG
MINK1
SLC2A4
MPDU1
PFAS
MPRIP
GID4
MAPK7
TNFAIP1
RPL23A
TP53I13
CPD
SUZ12
UNC45B
SLFN5
AP2B1
LASP1
CDK12
MSL1
NBR1
NMT1
ITGB3
ITGA3
PPM1D
TMEM104
RPTOR
MRPL12
SPIRE1
B4GALT6
ZNF24
RPRD1A
CBLN2
TWSG1
IMPA2
RNMT
C18orf25
ST8SIA3
R3HDM4
TMEM259
MOB3A
LMNB2
SIRT6
DNMT1
TNPO2
SLC35E1
UNC13A
HNRNPL
POU2F2
RTN2
EML2
SIX5
ZC3H4
KDELR1
NUP62
BSG
WDR18
PWWP3A
DAZAP1
GNA11
FEM1A
P2RY11
ICAM1
PDE4A
SLC44A2
CARM1
PLPPR2
TPM4
MYO9B
PIK3R2
AC007192.1
UPF1
ARMC6
GATAD2A
ZNF714
ZNF254
ZNF507
SIPA1L3
PAK4
MED29
PSMC4
BCKDHA
AC011462.1
NECTIN2
BLOC1S3
POLR1G
PPP5C
SAE1
PPP2R1A
ZNF264
ZNF324
LAPTM4A
SDC1
PUM2
SLC30A3
STRN
COX7A2L
LRPPRC
MCFD2
CALM2
PSME4
RTN4
XPO1
CNRIP1
FAM136A
CYP26B1
SFXN5
RAB11FIP5
DCTN1
RETSAT
STARD7
IL1A
POLR2D
AMMECR1L
HS6ST1
ATP5MC3
TFPI
SATB2
FAM126B
TMEM237
METTL21A
FZD5
LANCL1
IGFBP5
KIF1A
HDLBP
STK25
SELENOI
ATRAID
EPAS1
SPTBN1
REL
UGP2
LGALSL
CEP68
ACTR2
ANTXR1
TET3
RPIA
CIAO1
NCK2
TMEM87B
TTL
POLR1B
PTPN4
UGGT1
MGAT5
SPOPL
MARCHF7
CERS6
PLEKHA3
CFLAR
CYP20A1
ZDBF2
CREB1
ATIC
PNKD
EFHD1
ATG16L1
UBE2F-SCLY
DUSP28
TBC1D20
CENPB
SNX5
PLAGL2
NFS1
AL109827.1
BLCAP
TGM2
PREX1
B4GALT5
PEDS1-UBE2V1
UBE2V1
YTHDF1
STK35
MAVS
XKR7
TM9SF4
TP53INP2
SRSF6
TTPAL
YWHAB
STK4
ZSWIM3
SLC2A10
ARFGEF2
PTPN1
PARD6B
FAM210B
NRIP1
ADAMTS5
SIK1
NCAM2
SLC5A3
ADARB1
PCNT
PRMT2
DGCR2
RTL10
TXNRD2
ZNF70
GUCD1
THOC5
PISD
RTCB
FOXRED2
CSNK1E
JOSD1
SUN2
NAGA
CYB5R3
ALG12
ZNF74
MED15
SNAP29
LZTR1
SNRPD3
AC004832.3
GGA1
H1-0
XPNPEP3
EP300
CCDC134
ZBED4
PPP6R2
IQSEC1
TBC1D5
SLC4A7
CMTM6
TMPPE
IP6K2
PRKAR2A
RHOA
CISH
TWF2
FAM107A
TMF1
TOMM70
GSK3B
LRRC58
MYLK
SNX4
H1-10
RYK
GK5
SERP1
GNB4
MASP1
BHLHE40
TATDN2
SYN2
TMEM43
SLC6A6
CAPN7
NR1D2
CRTAP
MOBP
TRAK1
P4HTM
CYB561D2
HEMK1
SLMAP
PTPRG
MITF
CEP97
PHLDB2
SIDT1
PARP14
SEC22A
RAB7A
CDV3
RAP2B
TIPARP
PPM1L
GPR160
MFN1
TTC14
LPP
PAK2
LMLN
SLC26A1
LETM1
MFSD10
LRPAP1
AFAP1
TAPT1
LCORL
KCNIP4
RELL1
APBB2
SGCB
CLOCK
CNOT6L
MANBA
UBE2D3
CAMK2D
SETD7
OTUD4
FGFR3
NSD2
ADD1
NWD2
UBE2K
GUF1
SEPTIN11
ANK2
NAA15
SNX25
TPPP
LPCAT1
NUP155
IL6ST
WDR41
HOMER1
TMEM167A
TICAM2
TMED7-TICAM2
IRF1
SEPTIN8
CDC23
DPYSL3
CD74
SPARC
FBXW11
KIAA1191
NOP16
MGAT1
OTULIN
C5orf51
ITGA2
RGS7BP
ERBIN
MAP1B
SCAMP1
RGMB
DCP2
C5orf24
PCBD2
PCDHGC3
PCDHGA2
PCDHGA1
PCDHGC5
PCDHGC4
PCDHGA12
PCDHGB6
PCDHGA5
PCDHGA7
PCDHGA6
PCDHGA8
PCDHGA10
PCDHGA11
PCDHGB4
PCDHGB7
PCDHGB1
PCDHGA3
PCDHGA9
PCDHGB3
PCDHGA4
PCDHGB5
ARHGAP26
TCOF1
NDST1
SYNPO
SLC36A1
LARP1
TTC1
ERGIC1
CREBRF
NSG2
ARL10
MAML1
SQSTM1
EXOC2
TXNDC5
BLOC1S5-TXNDC5
H4C4
H4C8
H4C13
LEMD2
FKBP5
SRPK1
STK38
TRAM2
DST
SLC17A5
COL12A1
LYRM2
MMS22L
OSTM1
LAMA4
ECHDC1
BCLAF1
NUP43
AGPAT4
FOXQ1
FOXF2
TMEM14C
JARID2
H4C1
H4C3
H4C5
H4C6
BTN3A2
BTN3A1
H2AC11
ZKSCAN8
UHRF1BP1
ANKS1A
FANCE
SRSF3
C6orf89
TAF8
CNPY3
TJAP1
VEGFA
NT5E
POU3F2
FOXO3
ARFGEF3
TMEM181
TMEM184A
CYTH3
KDELR2
HOXA10
KBTBD2
NUDCD3
TMEM120A
CACNA2D1
CDK6
BET1
TECPR1
PDAP1
MAP11
EPHB4
SYPL1
FAM3C
NDUFA5
SLC35B4
CREB3L2
HIPK2
SLC37A3
KMT2C
GET4
FOXK1
SLC29A4
ZNRF2
EPDR1
DBNL
ZMIZ2
ASL
CRCP
TMEM248
POM121
LIMK1
CASTOR2
RHBDD2
VPS50
COL1A2
ZNF655
CUX1
CAPZA2
FLNC
IRF5
LUC7L2
FMC1-LUC7L2
ATP6V0E2
ZBED6CL
UBE3C
SOX7
PINX1
PSD3
FGFR1
BPNT2
ASPH
ASAP1
JRK
CYHR1
KBTBD11
MTMR9
SLC7A2
ATP6V1B2
DPYSL2
CHCHD7
CHD7
ESRP1
BAALC
TRIB1
EFR3A
THEM6
LRRC14
KIAA2026
HAUS6
NDUFB6
BAG1
FAM214B
ZBTB5
CEMIP2
UBQLN1
GAS1
FANCC
PTCH1
CDC14B
PTBP3
PHF19
RC3H2
NIBAN2
FAM102A
PTGES2
FNBP1
UCK1
MED22
REXO4
TMEM250
SEC16A
NOTCH1
DENND4C
MTAP
NTRK2
RGS3
ATP6V1G1
LRRC8A
PHYHD1
CACFD1
DIPK1B
MID1
GEMIN8
SCML2
TAB3
MED14
PIM2
SHROOM4
ARHGEF9
LAS1L
ZMYM3
TSC22D3
HS6ST2
IRAK1
MECP2
UBL4A
CTAG2
GYG2
SCML1
PDHA1
EIF2S3
PRRG1
JADE3
TSPYL2
MSN
AR
YIPF6
HNRNPH2
RPL36A-HNRNPH2
SLC6A14
HPRT1
HTATSF1
