# Supplementary material for: Investigating the Impact of Circulating MicroRNAs on Knee and Hip Osteoarthritis: Causal Links, Biological Mechanisms, and Drug Interactions
Source: Int J Mol Sci. 2024 Dec 31;26(1):283. doi: 10.3390/ijms26010283 (PMC11720664; doi:10.3390/ijms26010283)
Supplement: Supplementary file 1 [file ijms-26-00283-s001.zip › Supplement File S8. risk miRNAs DGIdb table.tsv]

gene	drug	regulatory approval	indication	interaction score
NRAS	VEMURAFENIB	Approved	antineoplastic agent	0.2234869519440402
NRAS	CETUXIMAB	Approved	antineoplastic agent	0.1999620096341412
NRAS	PANITUMUMAB	Approved	antineoplastic agent	0.2540693769469088
NRAS	DABRAFENIB	Approved	antineoplastic agent	0.1725162436059257
NRAS	MEK INHIBITOR IMM-1-104	Not Approved		0.2117244807890907
NRAS	FUTIBATINIB	Approved		0.07699072028694208
NRAS	OMIPALISIB	Not Approved		0.06351734423672721
NRAS	AZACITIDINE	Approved	antineoplastic agent	0.01058622403945453
NRAS	COPANLISIB	Approved		0.03849536014347104
NRAS	IRINOTECAN HYDROCHLORIDE	Approved	antineoplastic agent	0.02688564835417025
NRAS	SCH772984	Not Approved		0.1411496538593938
NRAS	IPILIMUMAB	Approved	antineoplastic agent	0.02117244807890907
NRAS	HSP90 INHIBITOR XL888	Not Approved	antineoplastic agent	0.2117244807890907
NRAS	PIMASERTIB	Not Approved		0.2646556009863634
NRAS	SELUMETINIB	Approved		0.1154860804304131
NRAS	BELVARAFENIB	Not Approved		0.4234489615781814
NRAS	ASTX029	Not Approved		0.2117244807890907
NRAS	CERITINIB	Approved		0.04704988461979794
NRAS	CCT196969	Not Approved		0.2117244807890907
NRAS	ERK1/2 INHIBITOR ERAS-007	Not Approved		0.2822993077187876
NRAS	SORAFENIB	Approved	antineoplastic agent	0.01857232287623602
NRAS	TIVOZANIB	Approved	antineoplastic agent	0.09409976923959588
NRAS	CABOZANTINIB S-MALATE	Approved	antineoplastic agent	0.07699072028694208
NRAS	COBIMETINIB	Approved	antineoplastic agent	0.1176247115494948
NRAS	IODINE I 131-6-BETA-IODOMETHYL-19-NORCHOLESTEROL	Not Approved		0.4234489615781814
NRAS	METHYLNITROSOUREA	Not Approved		0.09409976923959588
NRAS	INFIGRATINIB	Approved		0.03136658974653196
NRAS	FLUOROURACIL	Approved		0.0106751839053323
NRAS	KO-947	Not Approved		0.0846897923156363
NRAS	TUCATINIB	Approved	antineoplastic agent	0.05293112019727267
NRAS	TIZATERKIB	Not Approved		0.2117244807890907
NRAS	BINIMETINIB	Approved	antineoplastic agent,DMARD,antiinflammatory agent	0.4022765134992723
NRAS	FF-10101	Not Approved		0.2822993077187876
NRAS	GDC-0623	Not Approved		0.2117244807890907
NRAS	TUBASTATIN A	Not Approved		0.1411496538593938
NRAS	LY3009120	Not Approved		0.2822993077187876
NRAS	PAZOPANIB	Approved	antineoplastic agent	0.02190253249542317
NRAS	EVEROLIMUS	Approved	immunosuppressant	0.04839416703750645
NRAS	GEMCITABINE	Approved	antineoplastic agent	0.009106429281251214
NRAS	I-BET151	Not Approved		0.1209854175937661
NRAS	SALIRASIB	Not Approved		0.07699072028694208
NRAS	EG5 KINESIN-RELATED MOTOR PROTEIN INHIBITOR 4SC-205	Not Approved	antineoplastic agent	0.2822993077187876
NRAS	KRAS G12D INHIBITOR MRTX1133	Not Approved		0.4234489615781814
NRAS	OPNURASIB	Not Approved		0.4234489615781814
NRAS	TEMUTERKIB	Not Approved		0.3024635439844153
NRAS	ANTI-CD19 CAR T CELLS PREPARATION	Not Approved		0.4234489615781814
NRAS	ALTEPLASE	Approved	Thrombolytic agent	0.04234489615781815
NRAS	B-RAF/VEGFR-2 INHIBITOR RAF265	Not Approved		0.1411496538593938
NRAS	METFORMIN	Approved	antidiabetic	0.01085766568149183
NRAS	ABEMACICLIB	Approved		0.0668603623544497
NRAS	TORIPALIMAB-TPZI	Approved		0.1693795846312726
NRAS	AVUTOMETINIB	Not Approved		0.09409976923959588
NRAS	RIGOSERTIB	Not Approved	antineoplastic agent	0.1058622403945453
NRAS	BI-3406	Not Approved		0.2822993077187876
NRAS	GILTERITINIB	Approved		0.1337207247088994
NRAS	ENCORAFENIB	Approved		0.2822993077187876
NRAS	RIBOCICLIB	Approved	antineoplastic agent	0.1176247115494948
NRAS	TALAZOPARIB	Approved		0.03136658974653196
NRAS	SINTILIMAB	Not Approved		0.1411496538593938
NRAS	GDC-0879	Not Approved		0.1693795846312726
NRAS	MITOGEN-ACTIVATED PROTEIN KINASE KINASE INHIBITOR	Not Approved		0.0705748269296969
NRAS	PF-4708671	Not Approved		0.2117244807890907
NRAS	P53-HDM2 INTERACTION INHIBITOR MI-773	Not Approved		0.2117244807890907
NRAS	CCT241161	Not Approved		0.2117244807890907
NRAS	FORETINIB	Not Approved	antineoplastic agent	0.04457357490296647
NRAS	TAK-632	Not Approved		0.1411496538593938
NRAS	LYMPHOKINE-ACTIVATED KILLER CELLS	Not Approved		0.07699072028694208
NRAS	INOSITOL	Approved	for treatment of Alzheimer's disease	0.05645986154375752
NRAS	CHLOROQUINE	Approved		0.05293112019727267
NRAS	MEK 1/2 INHIBITOR FCN-159	Not Approved		0.4234489615781814
NRAS	BUPARLISIB	Not Approved		0.03387591692625451
NRAS	LORLATINIB	Approved		0.065145994088951
NRAS	LENVATINIB	Approved	antineoplastic agent	0.04704988461979794
NRAS	VENETOCLAX	Approved		0.06049270879688305
NRAS	OLAPARIB	Approved		0.02887152010760328
NRAS	AZ628	Not Approved		0.2117244807890907
NRAS	CARBOPLATIN	Approved		0.00962384003586776
NRAS	RUCAPARIB	Approved		0.03849536014347104
NRAS	MK-8353	Not Approved		0.1411496538593938
NRAS	PLX8394	Not Approved		0.2822993077187876
NRAS	GI-4000	Not Approved	vaccine,antineoplastic agent	0.6351734423672721
NRAS	QUIZARTINIB	Approved	antineoplastic agent	0.0668603623544497
NRAS	CISPLATIN	Approved		0.005840675332112848
NRAS	REFAMETINIB	Not Approved	antineoplastic agent	0.1209854175937661
NRAS	TAK-733	Not Approved		0.1693795846312726
NRAS	DEL-22379	Not Approved		0.2822993077187876
NRAS	LEUCOVORIN CALCIUM	Approved	adjuvant to chemotherapy	0.03433369958742012
NRAS	SOTORASIB	Approved		0.4234489615781814
NRAS	CYTARABINE	Approved	antineoplastic agent	0.01045552991551065
NRAS	BI-847325	Not Approved		0.07699072028694208
NRAS	DUBERMATINIB	Not Approved		0.1411496538593938
NRAS	LIFIRAFENIB	Not Approved		0.6351734423672721
NRAS	OBATOCLAX	Not Approved	antineoplastic agent	0.1058622403945453
NRAS	FUTUXIMAB/MODOTUXIMAB MIXTURE	Not Approved	antineoplastic agent	0.2822993077187876
NRAS	TUNLAMETINIB	Not Approved		0.4234489615781814
NRAS	CHELIDONINE	Not Approved		0.8468979231563628
NRAS	ULIXERTINIB	Not Approved		0.2117244807890907
NRAS	ADAVOSERTIB	Not Approved	antineoplastic agent	0.0453695315976623
NRAS	REGORAFENIB	Approved	antineoplastic agent	0.03849536014347104
NRAS	SIROLIMUS	Approved	for treatment of wet age-related macular degeneration,immunosuppressant	0.01485785830098882
NRAS	PALBOCICLIB	Approved		0.05185089325447119
NRAS	AKT INHIBITOR MK2206	Not Approved		0.05293112019727267
NRAS	PEMBROLIZUMAB	Approved		0.04839416703750645
NRAS	ALPELISIB	Approved		0.04839416703750645
NRAS	GANITUMAB	Not Approved		0.1411496538593938
NRAS	NAPORAFENIB	Not Approved		0.2117244807890907
NRAS	MIRDAMETINIB	Not Approved		0.1323278004931817
NRAS	ERK INHIBITOR CC-90003	Not Approved		0.2117244807890907
NRAS	E6201	Not Approved		0.1209854175937661
NRAS	BRAF INHIBITOR BGB-3245	Not Approved		0.2117244807890907
NRAS	RINETERKIB	Not Approved		0.1411496538593938
NRAS	PELAREOREP	Not Approved	antineoplastic agent	0.1411496538593938
NRAS	EXARAFENIB	Not Approved		0.2117244807890907
NRAS	ICOVAMENIB	Not Approved		0.4234489615781814
NRAS	OSIMERTINIB	Approved		0.05645986154375752
NRAS	YM-254890	Not Approved		0.4234489615781814
NRAS	BIVALENT BRD4 INHIBITOR AZD5153	Not Approved		0.4234489615781814
NRAS	DACTOLISIB	Not Approved		0.008641815542411866
NRAS	TRAMETINIB DIMETHYL SULFOXIDE	Approved	antineoplastic agent	0.3387591692625452
NRAS	PLX-4720	Not Approved		0.1270346884734544
NRAS	NIVOLUMAB	Approved	antineoplastic agent	0.02822993077187876
NRAS	RECOMBINANT INTERFERON	Not Approved		0.02171533136298366
NRAS	NAVITOCLAX	Not Approved		0.05293112019727267
NRAS	GEDATOLISIB	Not Approved		0.0453695315976623
H2AZ1	ERW1041E	Not Approved		13.12691780892362
H2AZ1	COMPOUND 11 [PMID: 37449845]	Not Approved		13.12691780892362
H2AZ1	ZED1227	Not Approved		13.12691780892362
H2AZ1	JAK3 INHIBITOR IV	Not Approved		4.375639269641208
RPS3	CYCLOHEXIMIDE	Not Approved		0.1105424657593568
RPS3	DORLIMOMAB ARITOX	Not Approved		0.1312691780892362
RPS3	EXALUREN	Not Approved		0.1312691780892362
RPS3	MT-3724	Not Approved		0.1296485709523321
RPS3	ATALUREN	Approved		0.128067490818767
CDKN1B	ANTIESTROGEN	Not Approved		0.3889457128569963
CDKN1B	TRETINOIN	Approved	for treatment of acne	0.06411193069071368
CDKN1B	VINCRISTINE	Approved	antineoplastic agent	0.07202698386240672
CDKN1B	TCDD	Not Approved		0.2333674277141977
CDKN1B	IMMUNOSUPPRESSANT	Not Approved		0.3241214273808303
CDKN1B	RECOMBINANT CD40-LIGAND	Not Approved		0.729273211606868
CDKN1B	RALTITREXED	Approved	antineoplastic agent	0.8334550989792776
CDKN1B	EPOETIN ALFA	Approved	for treatment of anemia,Antianemic Agents,for treatment of stroke,erythropoietic agent	0.2573905452730123
CDKN1B	CEPHALOTHIN	Not Approved		0.2917092846427472
CDKN1B	CELECOXIB	Approved	NSAID	0.08707739840082006
CDKN1B	STREPTOZOCIN	Approved		0.1268301237577161
CDKN1B	IL-12	Not Approved		0.6482428547616605
CDKN1B	AMINOGLYCOSIDE ANTIBIOTIC	Not Approved		0.6482428547616605
CDKN1B	PROGESTIN	Approved	contraceptive	0.5303805175322677
CDKN1B	PD-98059	Not Approved		0.1576806944014849
CDKN1B	LAPATINIB	Approved	antineoplastic agent	0.09409976923959588
CDKN1B	METHOTREXATE	Approved	DMARD	0.05209094368620485
CDKN1B	DOXORUBICIN HYDROCHLORIDE	Approved	antineoplastic agent	0.03889457128569962
FAM177A1	LITHIUM	Approved		2.500365296937833
GRIK2	DOXEPIN HYDROCHLORIDE	Approved	hypnotic,antimigraine agent	0.05188505062815662
GRIK2	BUTABARBITAL	Approved	Hypnotics and Sedatives	0.4565884455277783
GRIK2	BUTALBITAL	Approved	Analgesics	0.2282942227638891
GRIK2	PRIMIDONE	Approved	Anticonvulsants	0.1304538415793652
GRIK2	MONOAMINE OXIDASE INHIBITOR	Not Approved		0.07872214578065143
GRIK2	MEPHOBARBITAL	Approved	Anticonvulsants; Hypnotics and Sedatives	0.3804903712731485
GRIK2	CLOMIPRAMINE	Approved	Tricyclic,Antidepressive Agents	0.06007742704312872
GRIK2	TEZAMPANEL	Not Approved	analgesic,antimigraine agent	0.5073204950308647
GRIK2	METHARBITAL	Approved	Anticonvulsants	0.2282942227638891
GRIK2	SELURAMPANEL	Not Approved		0.2536602475154323
GRIK2	TOPIRAMATE	Approved	Anticonvulsants; anti-migraine agents,antimigraine agent,anticonvulsant	0.05188505062815662
GRIK2	TRIMIPRAMINE	Approved	Tricyclic,Antidepressive Agents	0.06918006750420883
GRIK2	HEXOBARBITAL	Approved	Hypnotics and Sedatives	0.4565884455277783
GRIK2	DESIPRAMINE	Approved	Tricyclic,Antidepressive Agents	0.058536980195869
GRIK2	THIOPENTAL	Approved	Intravenous,Anesthetics	0.4150804050252529
GRIK2	PHENOBARBITAL	Approved	Anticonvulsants; Hypnotics and Sedatives	0.1201548540862574
GRIK2	SECOBARBITAL	Approved	anesthesia; Hypnotics and Sedatives,Adjuvants	0.4565884455277783
GRIK2	CITALOPRAM	Approved	antidepressant,Second-Generation,Antidepressive Agents	0.1304538415793652
GRIK2	AMITRIPTYLINE HYDROCHLORIDE	Approved	analgesic	0.05073204950308647
GRIK2	TALBUTAL	Approved	Analgesics	0.2282942227638891
GRIK2	NORTRIPTYLINE	Approved	antidepressant,antiasthmatic agent	0.07134194461371535
GRIK2	BUTOBARBITAL	Not Approved	Hypnotics and Sedatives	0.4565884455277783
GRIK2	PENTOBARBITAL SODIUM	Approved	Hypnotics and Sedatives	0.2282942227638891
CLDN18	ZOLBETUXIMAB	Not Approved		105.0153424713889
CHRNB1	PIPECURONIUM BROMIDE	Approved		0.5250767123569451
CHRNB1	GALLAMINE TRIETHIODIDE	Approved	Skeletal,Muscle Relaxants	0.2386712328895204
CHRNB1	RAPACURONIUM BROMIDE	Approved		0.5250767123569451
CHRNB1	CISATRACURIUM BESYLATE	Approved	Neuromuscular Blocking Agents	0.3281729452230906
CHRNB1	EFGARTIGIMOD ALFA	Approved		0.2917092846427472
CHRNB1	VARENICLINE	Approved	smoking-cessation agent	0.5250767123569451
CHRNB1	MIVACURIUM CHLORIDE	Approved		0.5250767123569451
CHRNB1	ROZANOLIXIZUMAB	Approved		0.2625383561784725
CHRNB1	ATRACURIUM BESYLATE	Approved		0.4375639269641208
CHRNB1	DOXACURIUM CHLORIDE	Approved	Muscle Relaxants	0.3750547945406749
CHRNB1	TUBOCURARINE CHLORIDE	Approved		0.5250767123569451
CHRNB1	VECURONIUM BROMIDE	Approved		0.3750547945406749
CHRNB1	RAVULIZUMAB	Approved		0.2917092846427472
CHRNB1	ECULIZUMAB	Approved	DMARD,antiinflammatory agent	0.2386712328895204
CHRNB1	PANCURONIUM BROMIDE	Approved		0.4375639269641208
CHRNB1	DECAMETHONIUM BROMIDE	Approved		0.5250767123569451
CHRNB1	METOCURINE IODIDE	Approved	Muscle Relaxants	0.4375639269641208
CHRNB1	ROCURONIUM BROMIDE	Approved		0.4375639269641208
CHRNB1	ZILUCOPLAN	Approved		0.2917092846427472
CHRNB1	SUCCINYLCHOLINE	Approved	Skeletal,Muscle Relaxants	0.2386712328895204
MAP3K5	MSC2032964A	Not Approved		8.751278539282415
MAP3K5	SELONSERTIB	Not Approved		26.25383561784724
MAP3K5	COMPOUND 10 [PMID: 23147077]	Not Approved		4.375639269641208
MAP3K5	COMPOUND 26 [PMID: 31710475]	Not Approved		8.751278539282415
MAP3K5	HYDROXYUREA	Approved	Antineoplastic Agents	0.8334550989792776
MAP3K5	GS-444217	Not Approved		8.751278539282415
