# Supplementary material for: Investigating the Impact of Circulating MicroRNAs on Knee and Hip Osteoarthritis: Causal Links, Biological Mechanisms, and Drug Interactions
Source: Int J Mol Sci. 2024 Dec 31;26(1):283. doi: 10.3390/ijms26010283 (PMC11720664; doi:10.3390/ijms26010283)
Supplement: Supplementary file 1 [file ijms-26-00283-s001.zip › Supplement File S9. protective miRNAs DGIdb table.tsv]

gene	drug	regulatory approval	indication	interaction score
HOXD1	TRETINOIN	Approved	for treatment of acne	0.5770073762164231
HOXD1	OLEANOLIC ACID	Not Approved		5.25076712356945
MTF1	APTO-253	Not Approved	antineoplastic agent	52.50767123569449
KLC3	IFOSFAMIDE	Approved	Antineoplastic Agents	1.071585127259071
KLC3	PLATINUM	Not Approved		3.75054794540675
KLC3	DOXORUBICIN HYDROCHLORIDE	Approved	antineoplastic agent	0.1000146118775133
KLC3	FLUOROURACIL	Approved		0.1260688385010672
KLC3	METHOTREXATE	Approved	DMARD	0.1339481409073839
KLC3	OXALIPLATIN	Approved		2.012489141437768
KLC3	GEMCITABINE	Approved	antineoplastic agent	0.1613138901250215
STAT3	DIGOXIN	Approved	Anti-Arrhythmia Agents; Cardiotonic Agents	0.05147810905460245
STAT3	OSIMERTINIB	Approved		0.2333674277141977
STAT3	DIGITOXIN	Approved	Anti-Arrhythmia Agents; Cardiotonic Agents	0.0921187214661307
STAT3	OUABAIN	Not Approved	Cardiotonic Agents	0.1944728564284981
STAT3	NICLOSAMIDE	Approved		0.06482428547616605
STAT3	CHEMBL:CHEMBL530664	Not Approved		0.5834185692854944
STAT3	CIGLITAZONE	Not Approved		0.5000730593875666
STAT3	CHEMBL:CHEMBL578504	Not Approved		0.2500365296937833
STAT3	CURCUMIN/DOXORUBICIN-ENCAPSULATING NANOPARTICLE IMX-110	Not Approved		1.750255707856483
STAT3	RECOMBINANT INTERLEUKIN	Not Approved		0.5000730593875666
STAT3	CHEMBL:CHEMBL1687979	Not Approved		1.750255707856483
STAT3	STAT3 INHIBITOR OPB-51602	Not Approved	antineoplastic agent	3.500511415712966
STAT3	BARDOXOLONE METHYL	Not Approved		0.4375639269641208
STAT3	GOLOTIMOD	Not Approved		1.750255707856483
STAT3	STAT3 INHIBITOR OPB-31121	Not Approved		1.750255707856483
STAT3	CHEMBL:CHEMBL2062862	Not Approved		3.500511415712966
STAT3	ATIPRIMOD	Not Approved		1.750255707856483
STAT3	AZD-1480	Not Approved		1.750255707856483
STAT3	CHEMBL:CHEMBL2062863	Not Approved		3.500511415712966
STAT3	CELECOXIB	Approved	NSAID	0.05224643904049204
STAT3	PYRIMETHAMINE	Approved		0.3182283105193606
STAT3	RECOMBINANT INTERFERON	Not Approved		0.08975670296699914
STAT3	CHEMBL:CHEMBL2062869	Not Approved		3.500511415712966
STAT3	WP-1066	Not Approved		1.750255707856483
STAT3	COSMOMYCIN C	Not Approved		3.500511415712966
STAT3	CUCURBITACIN B	Not Approved		0.5000730593875666
STAT3	ACITRETIN	Approved	Keratolytic Agents	0.1093909817410302
STAT3	OCHROMYCINONE	Not Approved		3.500511415712966
STAT3	CUCURBITACIN E	Not Approved		3.500511415712966
STAT3	CHEMBL:CHEMBL2062868	Not Approved		3.500511415712966
LIFR	EMFILERMIN	Not Approved		105.0153424713889
CBFB	CHEMBL:CHEMBL533226	Not Approved		0.1262203635473425
CBFB	AURINTRICARBOXYLIC ACID	Not Approved		0.05293112019727268
CBFB	CHEMBL:CHEMBL211670	Not Approved		0.1262203635473425
CBFB	ELLAGIC ACID	Not Approved		0.05860231164698046
CBFB	ERGOCORNINE	Not Approved		0.2734774543525755
CBFB	FUSARIC ACID	Not Approved		0.2344092465879218
CBFB	CHEMBL:CHEMBL313737	Not Approved		0.1640864726115453
CBFB	IRIGENOL	Not Approved		0.1172046232939609
CBFB	CETIRIZINE HYDROCHLORIDE	Not Approved		0.8204323630577265
CBFB	APOMORPHINE HYDROCHLORIDE HEMIHYDRATE	Not Approved		0.09115915145085851
CBFB	SHIKONIN	Not Approved		0.1640864726115453
CBFB	HOMIDIUM BROMIDE	Not Approved		0.05658154227984321
CBFB	CHEMBL:CHEMBL1601846	Not Approved		0.07134194461371535
CBFB	TAMOXIFEN CITRATE	Approved		0.08636130137449753
CBFB	WEDELOLACTONE	Not Approved		0.1491695205559502
CBFB	PYROGALLOL	Approved		0.1093909817410302
CBFB	CHEMBL:CHEMBL260311	Not Approved		0.1491695205559502
CBFB	FUMARPROTOCETRARIC ACID	Not Approved		0.1367387271762877
CBFB	IRIGINOL HEXAACEATATE	Not Approved		0.1491695205559502
CBFB	L-NOREPINEPHRINE	Not Approved		0.2051080907644316
CBFB	TOLONIUM CHLORIDE	Not Approved		0.09115915145085851
CBFB	PURPUROGALLIN	Not Approved		0.04557957572542925
CBFB	CYTARABINE HYDROCHLORIDE	Not Approved		0.546954908705151
CBFB	1,10-PHENANTHROLINE	Not Approved		0.07813641552930728
CBFB	DEPHOSTATIN	Not Approved		0.06563458904461812
CBFB	JUGLONE	Not Approved		0.08204323630577266
CBFB	DAUNORUBICIN LIPOSOMAL	Approved	antineoplastic agent	0.01803148050676322
CBFB	DIPYRIDYL	Not Approved		0.4102161815288632
CBFB	&ALPHA;-ERGOCRYPTINE	Not Approved		0.1640864726115453
CBFB	QUINOLINIC ACID	Not Approved		0.2734774543525755
CBFB	DISULFIRAM	Approved	Alcohol Deterrents	0.03815964479338263
CBFB	CHEMBL:CHEMBL1341830	Not Approved		0.1640864726115453
BAK1	BATRACHOTOXIN	Not Approved		0.8751278539282418
BAK1	GNE-616	Not Approved		0.6250913242344582
BAK1	ATX-II	Not Approved		0.729273211606868
BAK1	AFT-II	Not Approved		0.729273211606868
BAK1	RELUTRIGINE	Not Approved		1.093909817410302
BAK1	VERATRIDINE	Not Approved		1.093909817410302
BAK1	SAXITOXIN	Not Approved		1.093909817410302
BAK1	BC-III	Not Approved		0.729273211606868
BAK1	KERACYANIN	Not Approved		1.250182648468916
BAK1	CANGITOXIN II	Not Approved		4.375639269641208
BAK1	TETRODOTOXIN	Not Approved		1.093909817410302
BAK1	GNE-131	Not Approved		0.8751278539282418
MKNK2	CYC-116	Not Approved		0.02706580991530644
MKNK2	MNK1 INHIBITOR	Not Approved		0.8751278539282416
MKNK2	SP-600125	Not Approved		0.02949869170544635
MKNK2	ILORASERTIB	Not Approved		0.02263261691193728
MKNK2	TOMIVOSERTIB	Not Approved		2.625383561784724
MKNK2	GSK-269962A	Not Approved		0.05966780822238012
MKNK2	MELK-TI	Not Approved		0.6563458904461812
MKNK2	NVP-TAE684	Not Approved		0.02548916079402645
MKNK2	BAY 61-3606	Not Approved		0.06403374540938353
MKNK2	SNS-314	Not Approved	antineoplastic agent	0.06250913242344583
MKNK2	TOMIVOSERTIB	Not Approved		0.6563458904461812
MKNK2	TINODASERTIB	Not Approved		1.312691780892362
MKNK2	CENISERTIB	Not Approved	antineoplastic agent	0.02224901323546376
MKNK2	ERLOTINIB	Approved	antineoplastic agent	0.04449802647092753
MKNK2	PHA-767491	Not Approved		0.03977853881492008
MKNK2	LINIFANIB	Not Approved	antineoplastic agent	0.03281729452230907
MKNK2	TAMATINIB	Not Approved		0.03241214273808302
MKNK2	SORAFENIB	Approved	antineoplastic agent	0.02302968036653267
MKNK2	GEFITINIB	Approved	antineoplastic agent	0.03860858179095184
MKNK2	RG-1530	Not Approved		0.02792961235941196
E2F2	EDIFOLIGIDE SODIUM	Not Approved		1.312691780892362
E2F2	TUMOUR NECROSIS FACTOR SHED FORM	Not Approved		10.50153424713889
E2F2	EDIFOLIGIDE	Not Approved		1.312691780892362
E2F2	LYMPHOTOXIN-&ALPHA;	Not Approved		3.500511415712966
E2F2	TUMOUR NECROSIS FACTOR MEMBRANE FORM	Not Approved		5.250767123569449
IL6R	SARILUMAB	Approved		12.11715490054488
IL6R	BAZEDOXIFENE	Approved	antiosteoporotic agent	1.615620653405984
IL6R	SIRUKUMAB	Not Approved	DMARD,antiinflammatory agent	4.039051633514961
IL6R	PROTEASOME INHIBITOR	Not Approved		0.4039051633514962
IL6R	RALOXIFENE HYDROCHLORIDE	Approved	Hormone Replacement Agents	0.1615620653405984
IL6R	TOCILIZUMAB	Approved	DMARD,antiinflammatory agent	4.039051633514961
IL6R	VOBARILIZUMAB	Not Approved		4.039051633514961
IL6R	FLUOROURACIL	Approved		0.06788322073134388
IL6R	VOBARILIZUMAB	Not Approved		4.039051633514961
IL6R	IL-6	Not Approved		0.21258166492184
IL6R	SATRALIZUMAB	Approved		5.385402178019948
IL6R	LEVILIMAB	Not Approved		4.039051633514961
IL6R	THALIDOMIDE	Approved	antineoplastic agent	0.218327115325133
E2F3	EDIFOLIGIDE SODIUM	Not Approved		1.640864726115453
E2F3	TUMOUR NECROSIS FACTOR MEMBRANE FORM	Not Approved		6.563458904461812
E2F3	EDIFOLIGIDE	Not Approved		1.640864726115453
E2F3	LYMPHOTOXIN-&ALPHA;	Not Approved		4.375639269641208
SGPL1	LX2931	Not Approved		26.25383561784724
DUSP3	CHEMBL:CHEMBL601167	Not Approved		1.875273972703375
DUSP3	CHEMBL:CHEMBL578512	Not Approved		0.258658478993569
DUSP3	LOMOFUNGIN	Not Approved		0.5000730593875666
DUSP3	1,4-DIMETHOXYANTHRAQUINONE	Not Approved		0.7501095890813501
DUSP3	CHEMBL:CHEMBL1333386	Not Approved		1.071585127259071
DUSP3	CHEMBL:CHEMBL599924	Not Approved		0.4688184931758437
DUSP3	SUCCIMER	Approved		1.071585127259071
TNFAIP3	METHOTREXATE	Approved	DMARD	0.9376369863516874
PPP2CA	LB-100	Not Approved		21.0030684942778
PRDM1	COMPOUND 2C [PMID: 2153213]	Not Approved		1.5002191781627
PRDM1	COMPOUND 29 [PMID: 1527791]	Not Approved		1.5002191781627
PRDM1	PRAVASTATIN SODIUM	Approved	anticholesterolaemic agent,antihypecholesterolemic agent	0.05556367326528518
PRDM1	DFGYVAE	Not Approved		1.5002191781627
PRDM1	COMPOUND 33 [PMID: 17574412]	Not Approved		1.5002191781627
PRDM1	CERIVASTATIN	Not Approved		0.30004383563254
PRDM1	COMPOUND 18 [PMID: 8426367]	Not Approved		1.5002191781627
PRDM1	ATORVASTATIN CALCIUM TRIHYDRATE	Approved	anticholesterolaemic agent,antihypecholesterolemic agent	0.02727671233023091
PRDM1	COMPOUND 2F [PMID: 2153213]	Not Approved		1.5002191781627
PRDM1	ROSUVASTATIN	Approved	antihypecholesterolemic agent	0.06250913242344583
PRDM1	COMPOUND 1A [PMID: 2153213]	Not Approved		1.5002191781627
PRDM1	COMPOUND 6A [PATIL ET AL., 1989]	Not Approved		1.5002191781627
PRDM1	COMPOUND 2 [DREYER ET AL., 1991]	Not Approved		1.5002191781627
PRDM1	COMPOUND 9 [PMID: 1992149]	Not Approved		1.5002191781627
PRDM1	MEVASTATIN	Not Approved		0.375054794540675
PRDM1	COMPOUND 41 [PMID: 17574411]	Not Approved		1.5002191781627
PRDM1	FPYVAE PEPTIDE [PMID: 20494585]	Not Approved		1.5002191781627
PRDM1	COMPOUND 1 [PATEL ET AL., 1991]	Not Approved		1.5002191781627
PRDM1	COMPOUND 2D [PMID: 2153213]	Not Approved		1.5002191781627
PRDM1	COMPOUND 3 [DREYER ET AL., 1991]	Not Approved		1.5002191781627
PRDM1	GLPDGG PEPTIDE [PMID: 20494585]	Not Approved		1.5002191781627
PRDM1	COMPOUND 29 [PMID: 15686906]	Not Approved		1.5002191781627
PRDM1	LOVASTATIN	Approved	anticholesterolaemic agent	0.0384671584144282
PRDM1	COMPOUND 9A [PATIL ET AL., 1989]	Not Approved		1.5002191781627
PRDM1	SIMVASTATIN	Approved	antidyslipidaemic agent,anticholesterolaemic agent,antihypertensive agent	0.03000438356325399
PRDM1	COMPOUND 11JJ [PMID: 1656041]	Not Approved		1.5002191781627
PRDM1	FLUVASTATIN	Approved	antihypecholesterolemic agent	0.1250182648468916
PRDM1	COMPOUND 1F [PMID: 2153213]	Not Approved		1.5002191781627
PRDM1	COMPOUND 1E [PMID: 2153213]	Not Approved		1.5002191781627
PRDM1	COMPOUND 2T [PMID: 2296036]	Not Approved		1.5002191781627
PRDM1	COMPOUND 11NN [PMID: 1656041]	Not Approved		1.5002191781627
PRDM1	COMPOUND 42 [PMID: 17574411]	Not Approved		1.5002191781627
PRDM1	COMPOUND 4FF [PMID: 1656041]	Not Approved		1.5002191781627
PRDM1	COMPOUND 4I [PMID: 2296036]	Not Approved		1.5002191781627
PRDM1	COMPOUND 17 [PMID: 15686906]	Not Approved		1.5002191781627
ERBB3	AV-203	Not Approved		2.059124362184098
ERBB3	MM-121	Not Approved		4.118248724368196
ERBB3	TARLOXOTINIB	Not Approved		0.2573905452730122
ERBB3	LAPATINIB	Approved	antineoplastic agent	0.1660584163051692
ERBB3	CIMAGLERMIN ALFA	Not Approved	for treatment of heart failure	0.3431873936973496
ERBB3	STAUROSPORINE	Not Approved		0.06056248124070877
ERBB3	LUMRETUZUMAB	Not Approved		1.029562181092049
ERBB3	ELGEMTUMAB	Not Approved		2.059124362184098
ERBB3	MOMELOTINIB	Approved		0.07919709085323455
ERBB3	ISTIRATUMAB	Not Approved		0.6863747873946993
ERBB3	CDX-3379	Not Approved		2.059124362184098
ERBB3	POZIOTINIB	Not Approved		0.3431873936973496
ERBB3	AFATINIB	Approved	antineoplastic agent	0.108374966430742
ERBB3	TRAMETINIB DIMETHYL SULFOXIDE	Approved	antineoplastic agent	0.02059124362184098
ERBB3	PATRITUMAB	Not Approved		1.372749574789398
ERBB3	GEFITINIB	Approved	antineoplastic agent	0.04542186093053158
ERBB3	SAPITINIB	Not Approved		0.2941606231691568
ERBB3	PATRITUMAB DERUXTECAN	Not Approved		1.029562181092049
ERBB3	LUMRETUZUMAB	Not Approved		1.029562181092049
ERBB3	KBP5209	Not Approved		0.2573905452730122
ERBB3	DIMETHYLCURCUMIN	Not Approved		0.4118248724368196
ERBB3	MARGETUXIMAB-CMKB	Approved	antineoplastic agent	0.2059124362184098
ERBB3	CARBOPLATIN	Approved		0.02339914047936475
ERBB3	SERIBANTUMAB	Not Approved		0.5147810905460245
ERBB3	DULIGOTUZUMAB	Not Approved		0.5147810905460245
ERBB3	SELUMETINIB	Approved		0.03119885397248633
ERBB3	CETUXIMAB	Approved	antineoplastic agent	0.02859894947477914
ERBB3	CURCUMIN	Approved		0.03119885397248633
ERBB3	DARIZMETINIB	Not Approved		1.029562181092049
ERBB3	ANTI-ERBB3 MONOCLONAL ANTIBODY CDX-3379	Not Approved		2.059124362184098
ERBB3	ANTI-EGFR/HER2/HER3 MONOCLONAL ANTIBODY MIXTURE SYM013	Not Approved		0.3431873936973496
ERBB3	ELISIDEPSIN	Not Approved		1.029562181092049
ERBB3	ZENOCUTUZUMAB	Not Approved		0.5147810905460245
ERBB3	ANTI-ERBB3 MONOCLONAL ANTIBODY REGN1400	Not Approved		1.029562181092049
ERBB3	SERIBANTUMAB	Not Approved		1.029562181092049
ERBB3	DOCETAXEL ANHYDROUS	Approved	antineoplastic agent	0.02480872725523009
ERBB3	ERLOTINIB	Approved	antineoplastic agent	0.01745020645918727
ERBB3	METHYLCURCUMIN	Not Approved		0.5147810905460245
ERBB3	ANTI-ERBB3 MONOCLONAL ANTIBODY AV-203	Not Approved		0.3431873936973496
ERBB3	VANDETANIB	Approved	antineoplastic agent	0.01775107208779395
ERBB3	COMPOUND 11 [PMID: 26431428]	Not Approved		0.2059124362184098
ERBB3	MEK INHIBITOR I	Not Approved		0.3431873936973496
ERBB3	DACOMITINIB ANHYDROUS	Approved	antineoplastic agent	0.1715936968486748
ERBB3	RITUXIMAB	Approved	antineoplastic agent	0.1372749574789398
ERBB3	DULIGOTUZUMAB	Not Approved		1.372749574789398
ERBB3	MM-111	Not Approved	antineoplastic agent	1.544343271638073
ERBB3	ANTI-HER3 MONOCLONAL ANTIBODY GSK2849330	Not Approved		0.5147810905460245
ERBB3	AMG-888	Not Approved		1.029562181092049
ERBB3	PAN-HER KINASE INHIBITOR AC480	Not Approved	antineoplastic agent	0.2573905452730122
ERBB3	MM-151	Not Approved		0.3431873936973496
ERBB3	HER2 INHIBITOR CP-724,714	Not Approved		1.029562181092049
ABL2	TOZASERTIB	Not Approved	antineoplastic agent	0.0276647372158559
ABL2	DASATINIB ANHYDROUS	Approved	antineoplastic agent	0.03934141201475612
ABL2	CABERGOLINE	Approved	Antiparkinson Agents	0.06311018177367127
ABL2	LOFEXIDINE	Approved	for treatment of opiate withdrawal	0.1442518440541057
ABL2	BRL 44408	Not Approved		0.3365876361262467
ABL2	ROXINDOLE	Not Approved		0.06731752722524936
ABL2	NOREPINEPHRINE	Approved	Antihypotensive Agents; Vasoconstrictor Agents	0.03155509088683563
ABL2	WB 4101	Not Approved		0.1442518440541057
ABL2	PONATINIB	Approved	antineoplastic agent	0.08078103267029922
ABL2	[3H]MK-912	Not Approved		0.3365876361262467
ABL2	PEGYLATED RECOMBINANT HUMAN ARGINASE I BCT-100	Not Approved		1.00976290837874
ABL2	GUANFACINE HYDROCHLORIDE	Approved	for treatment of ADHD	0.09179662803443095
ABL2	IMATINIB	Approved	antineoplastic agent	0.01346350544504987
ABL2	RACEPINEPHRINE	Approved		0.1442518440541057
ABL2	JP1302	Not Approved		0.1121958787087489
ABL2	PRAZOSIN	Approved	Antihypertensive Agents; antispasmodics	0.06731752722524936
ABL2	MOXONIDINE	Approved		0.1442518440541057
ABL2	TOLAZOLINE	Approved	Antihypertensive Agents	0.2019525816757481
ABL2	PHENTOLAMINE	Approved	Antihypertensive Agents,for treatment of erectile dysfunction	0.06731752722524936
ABL2	XYLAZINE	Not Approved		0.3365876361262467
ABL2	TERGURIDE	Not Approved	for treatment of pulmonary arterial hypertension	0.06731752722524936
ABL2	BRIMONIDINE	Approved	for treatment of glaucoma	0.08414690903156169
ABL2	CHLORPROMAZINE	Approved		0.02729088941564163
ABL2	RX821002	Not Approved		0.252440727094685
ABL2	ATIPAMEZOLE	Approved		0.3365876361262467
ABL2	YOHIMBINE	Approved	Mydriatics; Anti-impotence Agents	0.05939781813992591
ABL2	ARC-239	Not Approved		0.3365876361262467
ABL2	EPINEPHRINE	Approved	anestethic	0.02524407270946851
ABL2	COMPOUND 24 [PMID: 23441572]	Not Approved		0.5048814541893701
ABL2	PIRIBEDIL	Not Approved		0.08414690903156169
ABL2	LISURIDE	Not Approved	Antiparkinson Agents	0.05314541623046002
ABL2	DEXMEDETOMIDINE HYDROCHLORIDE	Approved	Analgesics; Hypnotics and Sedatives	0.09179662803443095
ABL2	PEXMETINIB	Not Approved	for treatment of myelodysplastic syndrome	0.05609793935437447
ABL2	SPIROXATRINE	Not Approved		0.100976290837874
ABL2	NAPHAZOLINE	Approved		0.2019525816757481
ABL2	LURASIDONE HYDROCHLORIDE	Approved	antipsychotic agent	0.1262203635473425
ABL2	RISVODETINIB	Not Approved		0.3365876361262467
ABL2	RAUWOLSCINE	Not Approved		0.1262203635473425
ABL2	IDAZOXAN	Not Approved		0.08414690903156169
ABL2	APRACLONIDINE	Approved	Antiglaucomic Agents	0.3365876361262467
ABL2	MK-912	Not Approved		0.252440727094685
ABL2	ALL-TRANS-4-OXO-RETINOIC ACID	Not Approved		0.5048814541893701
ABL2	CLONIDINE HYDROCHLORIDE	Approved	antimucositic,for treatment of ADHD,for treatment of diabetic neuropathy	0.07767406987528773
ABL2	XYLOMETAZOLINE	Approved		0.100976290837874
ABL2	BROMOCRIPTINE	Approved	antidiabetic	0.0325729970444755
ABL2	GUANABENZ	Approved	Antihypertensive Agents	0.2019525816757481
ABL2	APOMORPHINE	Approved	antiparkinson agent,for treatment of erectile dysfunction,for treatment of sexual dysfunction in women	0.03739862623624964
ABL2	[3H]RAUWOLSCINE	Not Approved		0.252440727094685
ABL2	PERGOLIDE	Approved	Antiparkinson Agents	0.05939781813992591
ABL2	EGIS-11150	Not Approved		0.252440727094685
ABL2	OXYMETAZOLINE HYDROCHLORIDE	Approved	analgesic	0.05048814541893702
ABL2	MIRTAZAPINE	Approved	antidepressant	0.05048814541893702
CDH5	FX06	Not Approved	for acute treatment of myocardial ischemia,antiinflammatory agent	52.50767123569449
EIF4EBP1	NARAZACICLIB	Not Approved		0.7955707762984013
EIF4EBP1	BSJ-04-132	Not Approved		1.193356164447602
EIF4EBP1	CDK/CRK INHIBITOR	Not Approved		0.7955707762984013
EIF4EBP1	VORUCICLIB	Not Approved		0.1591141552596803
EIF4EBP1	CROZBACICLIB	Not Approved		1.193356164447602
EIF4EBP1	TRILACICLIB	Approved		0.3409589041278863
EIF4EBP1	TIBREMCICLIB	Not Approved		1.193356164447602
EIF4EBP1	PACLITAXEL	Approved	for treatment of peripheral arterial disease (PAD),DMARD,antiinflammatory agent,antineoplastic agent	0.04419837646102231
EIF4EBP1	RGB-286638	Not Approved		0.1256164383629055
EIF4EBP1	BSJ-03-204	Not Approved		1.193356164447602
EIF4EBP1	TANUXICICLIB	Not Approved		0.4773424657790409
EIF4EBP1	ULECACICLIB	Not Approved		1.193356164447602
EIF4EBP1	BSJ-03-123	Not Approved		1.193356164447602
EIF4EBP1	AT-7519	Not Approved		0.3977853881492006
EIF4EBP1	LEROCICLIB	Not Approved		0.7955707762984013
EIF4EBP1	EBVACICLIB	Not Approved		0.7955707762984013
EIF4EBP1	CP-10	Not Approved		1.193356164447602
EIF4EBP1	DALPICICLIB	Not Approved		1.193356164447602
EIF4EBP1	PALBOCICLIB	Approved		0.04870841487541233
EIF4EBP1	ABEMACICLIB	Approved		0.1256164383629055
EIF4EBP1	CIMPUCICLIB	Not Approved		1.193356164447602
EIF4EBP1	INIXACICLIB	Not Approved		1.193356164447602
MAN1B1	DAUNORUBICIN LIPOSOMAL	Approved	antineoplastic agent	1.154014752432846
ESRRA	PREGNENOLONE	Not Approved		4.375639269641208
ESRRA	FULVESTRANT	Approved	antineoplastic agent	0.729273211606868
ESRRA	ESTRADIOL VALERATE	Approved	for treatment of menopausal symptoms,contraceptive,treatment for menopause,hormone replacement	0.3723948314588262
ESRRA	DEXAMETHASONE PALMITATE	Not Approved		8.751278539282415
ESRRA	CORTICOSTEROID	Not Approved		8.751278539282415
ESRRA	RIMEXOLONE	Approved	Anti-Inflammatory Agents; Corticosteroids	1.750255707856483
